# Supplementary material for: Finding Drug Repurposing Candidates for Neurodegenerative Diseases using Zebrafish Behavioral Profiles
Source: bioRxiv. 2023 Sep 14:2023.09.12.557235. Preprint. [Version 2] doi: 10.1101/2023.09.12.557235 (PMC10515830; doi:10.1101/2023.09.12.557235)
Supplement: Supplement 4 — Table S1. Difference values of drug-treated larvae vs DMSO-treated larvae for all 876 compounds. [file media-4.xlsx]

## Sheet: Cayman_Compounds_vs_DMSO
		Difference in Activity (Treated-DMSO)					Difference in Vision (Treated-DMSO)					Scoot (3-20p)		Burst (>20p)		% Edge		CW (1h, Vis)		Upward orientation with visual stimuli								Cayman Chemical FDA-Approved Drugs Library
	Group	1hr	P15	Hab	S	E	R	G	B	FR	RGB	Sc-1h	Sc-V	Bu-1h	Bu-V	Ed-1h	Ed-V	Cw-1h	Cw-V	Or-R	Or-G	Or-B	Or-FR	Or-RGB	Turn-1h	Tabs-1hr		Item No. 23538
	DMSO	0	0	0	0	0	0	0	0	0	0	0	0	0	0	0	0	0	0	0	0	0	0	0	0	0		Plate	Well	Drug Name	Classification	Primary Target	Mechanism of Action	Description
	M1A2	-0.869851	2.64694	-5.64912	-0.558118	-1.2315	-5.22422	4.496	-1.27333	-7.35902	-2.34014	1.50845	5.36961	-2.3783	0.711291	-0.902873	-4.85467	-8.78175	-4.95299	-3.11406	11.0778	-8.76589	-6.8298	-1.82788	0.428035	-1.40052	-	1	A02	Acetaminophen	Neuroscience	Cyclooxygenase	Inhibitor	Cyclooxygenase inhibitor; may be selective for COX-3
	M1A3	4.93831	10.0312	-2.50329	-1.85202	-4.04424	0.286839	-4.22645	-10.0775	-10.4295	-6.11166	2.78617	5.57577	2.15215	3.97601	1.70123	0.633486	-2.91795	-0.0066276	-9.51933	-1.64867	-17.6135	-19.9874	-12.2015	-2.48794	0.59095	-	1	A03	Treprostinil	Cardiovascular	DP1, EP2, IP Receptors	Agonist	A potent, stable prostacyclin analog
	M1A4	4.10574	6.6784	8.10029	-4.95657	-5.30026	4.06968	0.382237	-8.32386	5.12784	0.313975	3.5477	1.33679	0.558039	4.31512	-2.75433	-5.50892	4.96304	3.13039	7.0132	1.84162	-2.30706	-2.63205	0.969679	0.866201	0.758964	-	1	A04	PKC 412	Cancer	Multiple Kinases	Inhibitor	Kinase inhibitor with potential use in cancer treatment
	M1A5	-4.45941	-2.42726	3.51073	-1.74027	-11.7054	5.14716	-4.38647	-6.01799	-6.34378	-2.90027	-0.540584	3.35086	-3.91883	-2.63258	-0.334322	-1.24876	6.94484	4.31464	0.473114	-6.84692	-6.02549	-13.2037	-6.41	0.824634	-3.51994	-	1	A05	Paclitaxel	Cancer	Tubulin	Inhibitor	A potent mitotic inhibitor
	M1A6	-6.91386	5.91014	-0.320834	-6.73913	4.30439	-1.03052	-1.19061	-11.3489	-5.64235	-4.8031	-1.58806	2.47816	-5.3258	-2.80622	-1.22411	-0.292547	-4.80509	-2.31172	7.76923	0.704371	-11.781	-5.08028	-1.47772	-0.590076	-5.2407	-	1	A06	Erlotinib	Cancer	EGFR	Inhibitor	An EGFR tyrosine kinase inhibitor
	M1A7	-0.876202	6.83022	-0.578546	-2.2419	-2.55532	4.0983	-0.746244	-6.17409	-2.2031	-1.25628	-1.04613	2.93447	0.169926	1.94841	6.11042	-1.58755	-1.98115	-2.33219	9.35287	0.867661	-7.92016	-9.32402	-1.76516	-0.51671	-0.937757	-	1	A07	Capecitabine	Cancer	Thymidylate Synthase	Other	A prodrug of 5-fluorouracil
	M1A8	-3.52148	4.02622	2.84182	-4.00775	-1.99335	-5.92075	0.457129	-1.96314	-4.49788	-2.98116	0.678117	6.1517	-4.1996	-0.720933	5.75243	1.14659	-3.98962	-0.133334	-1.92272	-1.59731	-8.23308	-5.92382	-4.42848	0.757936	-4.26082	-	1	A08	Bupropion (hydrochloride)	Neuroscience	DAT, NET	Inhibitor	Non-selective DAT/NET inhibitor
	M1A9	-2.86155	4.51926	-2.83427	-6.22785	12.399	-6.69644	0.686589	-5.84903	0.835104	-2.75594	1.78279	3.34889	-4.64434	-0.408422	-1.63571	-12.8315	0.338485	-5.4934	-3.55812	-1.78303	-2.85047	1.77141	-1.6143	0.411219	-3.84224	-	1	A09	Candesartan Cilexetil	Cardiovascular	AT1 Receptors	Other	A prodrug form of candesartan
	M1A10	-6.36615	-2.9162	-0.794052	-0.914656	2.00021	-6.70721	-0.124294	4.22897	2.14498	-0.114389	-1.49342	5.74874	-4.87273	-1.40454	6.37074	2.78561	-4.17587	2.62258	4.99006	-2.53583	-7.28274	-2.29544	-1.79024	-1.28262	-4.66002	-	1	A10	Atorvastatin (calcium salt hydrate)	Cardiovascular	HMG-CoA Reductase	Inhibitor	An HMG-CoA reductase inhibitor
	M1A11	-5.02574	-2.90023	2.87619	-1.48365	-2.42648	-0.817917	0.190976	-4.43245	2.65034	-0.602262	0.230586	2.23934	-5.25633	-8.86325	2.60363	-2.3408	-7.71404	1.19944	-2.58592	-6.89882	-4.84704	-5.52772	-4.61212	-0.940381	-4.83509	-	1	A11	PLX4032	Cancer	B-Raf, B-RafV600E	Inhibitor	An inhibitor of mutant V600E and wild type B-Raf
	M1B2	2.12825	5.15114	-3.54678	-4.44424	-5.40827	0.131684	4.66825	5.56432	9.07444	4.85968	2.87629	4.10404	-0.748041	-2.73816	0.7862	0.738402	-5.95065	3.04085	-7.44626	2.21934	-2.61247	-4.7315	-3.15197	0.218287	-2.45301	-	1	B02	Olaparib	Cancer	PARP1, PARP2	Inhibitor	A PARP inhibitor
	M1B3	-12.0554	-30.8743	5.151	17.2648	1.72326	17.811	15.1746	-0.00874367	1.32637	8.57581	-1.71721	-5.40754	-10.3382	-13.1457	-4.2233	4.3164	0.924233	-6.711	-6.53855	-7.13513	-0.317001	-20.948	-8.71357	-0.422841	-9.45718	-	1	B03	Guanabenz (hydrochloride)	Cardiovascular	α2-Adrenergic Receptors	Agonist	An α2-adrenergic receptor agonist
	M1B4	-6.96252	2.62348	0.95174	-3.9896	-4.56132	8.46156	-0.183073	6.45484	0.438229	3.79289	-0.972438	3.42566	-5.99008	-4.15775	0.744664	2.21853	-4.01905	-1.62405	2.38946	2.07711	1.19289	-5.30507	0.0793491	-0.973153	-5.75854	-	1	B04	Dexamethasone	Endocrinology	Glucocorticoid Receptors	Blocker	A synthetic glucocorticoid
	M1B5	-4.15228	6.36384	-13.4868	-8.46676	7.11015	8.96084	4.69614	6.03726	6.22211	6.47909	-0.844275	8.23284	-3.308	-7.25104	10.2195	6.25253	0.881984	-2.75258	-3.58093	3.52514	-9.84381	-5.64968	-3.89657	-0.486128	-5.70474	-	1	B05	all-trans Retinoic Acid	Endocrinology	RAR	Other	A vitamin A metabolite and RAR ligand
	M1B6	-11.1277	-9.33712	1.60368	-5.50836	16.7249	7.53015	-1.47019	4.69351	4.9233	3.91919	-4.11281	-2.69529	-7.0149	-5.93751	-7.2046	-9.5459	-4.6415	-2.49024	3.25485	-5.99569	0.906958	-2.94004	-1.20273	-0.547504	-6.26119	-	1	B06	BIBF 1120	Cancer	FGFR, PDGFR, VEGFR	Inhibitor	A VEGFR, FGFR, and PDGFR inhibitor
	M1B7	-2.89047	0.32235	4.09909	1.62081	0.0996144	0.0565172	3.56443	1.50215	9.58911	3.67805	-0.0748038	3.07716	-2.81566	-5.21367	-6.24199	-3.5141	-5.90539	-7.59204	-3.55029	0.403009	5.85003	15.2868	4.48814	-3.01544	-3.43165	-	1	B07	Unused
	M1B8	-4.95027	3.81266	0.749477	-1.46997	8.58467	7.94094	2.45138	21.4134	16.3956	12.0503	3.4242	7.00756	-8.37448	-8.61819	9.48291	-5.72147	-15.8824	-3.64471	2.0298	-8.02697	6.2082	-8.64803	-2.1185	-1.32498	-7.05947	-	1	B08	Nifedipine	Cardiovascular	Cav1 Channels	Blocker	An L-type calcium channel blocker
	M1B9	-10.5785	-13.8732	-3.36911	0.10814	-0.341036	3.13317	-0.0934947	8.33573	4.19912	3.89363	-5.50073	-3.34789	-5.07782	-6.87869	-3.89115	2.83914	10.1829	5.21588	10.8617	-4.45634	1.9288	-8.0096	0.0718821	-1.76181	-5.96215	-	1	B09	Diphenhydramine (hydrochloride)	Neuroscience	Histamine H1, Muscarinic M1-5 Receptors	Antagonist	An antagonist of histamine and muscarinic receptors
	M1B10	-3.90895	3.23467	-4.59985	-4.40585	6.01265	-4.11449	4.43428	4.73584	-4.73135	0.0810707	-1.89973	1.28451	-2.00922	-4.86642	2.93337	3.59073	-2.22469	-2.76976	-11.3447	6.10276	8.21666	-8.42687	-1.37229	0.0838468	-3.88944	-	1	B10	5-Azacytidine	Epigenetics	DNA Methyltransferase	Inhibitor	A DNA methyltransferase inhibitor
	M1B11	-0.852687	10.1627	0.137059	-4.55738	-2.79408	10.5826	4.02352	3.58877	-0.66336	4.38289	1.73158	4.96084	-2.58426	-3.11355	4.85637	1.31199	5.79935	1.42872	7.61769	-1.11309	10.0093	-0.748055	3.93221	-1.34864	-3.64236	-	1	B11	Decitabine	Epigenetics	DNA Methyltransferase	Other	A 2’ deoxy analog of 5-azacytidine
	M1C2	-3.38498	3.15631	1.43124	2.30895	-1.36466	8.99983	5.53852	8.68952	-2.28376	5.23603	-0.566345	5.33751	-2.81863	-4.76197	-1.54201	1.99999	-4.53928	2.12787	3.10847	1.33751	1.62518	-7.20973	-0.293892	-0.316173	-4.30007	-	1	C02	Sodium 4-Phenylbutyrate	Cancer	Aberrant Protein Folding	Other	A chemical chaperone
	M1C3	6.02471	7.86281	4.17943	-6.80352	5.10021	3.60967	0.160173	0.340671	-4.75673	-0.161555	4.31854	6.54996	1.70617	-1.57409	2.65019	-0.49896	1.67056	-1.28004	-5.03595	1.98369	-3.46694	-15.54	-5.52405	-1.15668	-0.130968	-	1	C03	Actinomycin D	Cancer	DNA (Intercalating Agent)	Blocker	A DNA-interacting transcription blocker with anti-cancer activity
	M1C4	-8.64157	1.64966	-0.929276	0.335088	-0.459343	0.185506	0.780707	5.3965	-0.895709	1.36675	-2.22468	2.78008	-6.41688	-3.05216	0.556481	0.909069	-4.21831	-5.3575	-2.70904	9.8918	5.08942	0.282077	3.12931	0.092122	-5.69094	-	1	C04	Lapatinib	Cancer	EGFR, HER2	Inhibitor	A dual inhibitor of EGFR and ErbB2
	M1C5	-10.997	-28.708	-7.6226	-6.03926	7.07611	-8.95499	-7.47681	-20.2457	-13.1748	-12.4631	-2.99041	2.75467	-8.00659	-13.5074	-24.8741	-32.3038	1.35764	0.261051	2.19407	-4.08441	-3.47945	-18.5099	-5.66425	-0.991263	-6.86299	-	1	C05	Ponatinib	Cancer	Bcr-Abl	Inhibitor	An inhibitor of native and mutant Bcr-Abl
	M1C6	-4.94737	-3.87037	1.57843	-1.6002	11.3861	0.879676	2.16471	-2.13456	-4.75839	-0.962142	1.52769	2.88252	-6.47506	-5.07348	-0.206899	0.245001	4.16183	-0.957759	-4.94862	-5.33705	-1.39706	-14.5173	-6.55925	1.34057	-5.93968	-	1	C06	Dasatinib	Cancer	Abl, LCK, Src	Inhibitor	An inhibitor of Abl and Src
	M1C7	-21.1132	-25.4856	-5.65192	-10.2552	16.5832	-13.1422	-3.28866	-6.58036	-6.89471	-7.47648	-9.49222	-8.41694	-11.621	-13.0888	-16.397	-6.81435	-14.3449	-15.6421	-6.19705	-6.87948	5.32527	-12.0912	-4.85558	-0.76514	-10.5285	-	1	C07	Venlafaxine (hydrochloride)	Neuroscience	DAT, NET, SERT	Inhibitor	Selective serotonin and norepinephrine reuptake inhibitor
	M1C8	-6.92859	4.546	-3.27826	-5.86313	4.91537	2.5109	0.92451	1.67924	-3.61121	0.375862	-2.87156	1.39379	-4.05703	-2.49058	-0.557662	1.65853	7.42415	-3.06537	0.939341	-4.51096	-6.40184	-8.8702	-4.72016	-2.22824	-3.94032	-	1	C08	Letrozole	Endocrinology	Aromatase	Inhibitor	An aromatase inhibitor
	M1C9	-13.5071	-24.4657	-4.93479	1.39991	7.20565	-11.8076	-9.74099	0.260168	-22.763	-11.0129	-4.13082	-4.46215	-9.37626	-14.2712	-5.48377	-11.8779	-8.00255	-0.170246	-5.95321	-1.78142	-2.82522	-15.5869	-6.54594	-0.67823	-7.42489	-	1	C09	Bexarotene	Neuroscience	RXR	Agonist	An RXR agonist
	M1C10	-2.81807	5.48551	-5.35984	0.360723	-2.17843	8.86514	3.32713	8.70035	1.67797	5.64265	1.34361	5.93741	-4.16168	-5.09048	5.05225	1.46797	-11.3467	-5.98967	8.34366	0.867149	11.104	-0.864735	4.85327	-2.29416	-4.54652	-	1	C10	Dapagliflozin	Endocrinology	SGLT	Inhibitor	An SGLT2 inhibitor
	M1C11	3.62532	3.97162	3.26535	-3.9206	1.05204	5.78894	-0.188642	8.98858	7.54407	5.53324	3.42414	3.63575	0.201179	-2.33126	2.49429	4.72145	-4.47136	4.12517	1.8582	-3.18321	-0.271413	-2.84445	-1.11947	-2.7212	-1.7795	-	1	C11	Canagliflozin	Endocrinology	SGLT	Inhibitor	An inhibitor of SGLT2
	M1D2	5.80595	15.6057	-1.42034	-8.06674	-3.97582	-5.73497	-8.25238	-11.7315	-17.6453	-10.841	6.02454	8.12307	-0.218592	6.6082	1.46348	0.456479	0.900739	1.57558	7.25653	-3.60329	3.17496	-8.18218	-0.343082	1.0652	-0.793845	-	1	D02	Zaleplon	Neuroscience	GABAA Receptors	Agonist	Full agonist for the benzodiazepine α1 receptor
	M1D3	-8.19232	12.1564	-4.95998	-7.77331	7.15911	8.91876	10.2062	5.07258	-0.653353	5.88605	-1.5477	5.15557	-6.64462	-2.95228	3.03935	0.58314	1.37794	2.28863	4.51853	0.375751	-0.898075	-5.76914	-0.349817	-0.343908	-6.55773	-	1	D03	Eprosartan (mesylate)	Cardiovascular	AT1 Receptors	Antagonist	An angiotensin II type 1 receptor antagonist
	M1D4	-9.10551	-1.35403	5.87947	1.16896	0.585222	15.2823	4.28996	7.44124	8.20974	8.8058	-3.48379	1.26413	-5.62172	-6.79656	-5.77877	0.521865	1.21448	-0.498615	-3.30277	1.93455	3.13003	-0.979192	0.186406	0.00599417	-5.76276	-	1	D04	Glipizide	Endocrinology	KATP Channels	Other	A hypoglycemic agent
	M1D5	-1.53164	5.0997	4.34857	-6.85996	7.02214	3.59078	-11.3902	10.1011	-0.571225	0.43263	2.53964	3.34951	-4.07128	-4.9431	5.1089	-2.63052	3.3161	-0.758002	0.144317	-2.3705	-6.51749	-11.0916	-4.96807	-1.17579	-4.39323	-	1	D05	Temsirolimus	Cancer	FKBP-12-mTOR Interaction	Inhibitor	A specific inhibitor of mTOR activity
	M1D6	-3.03611	9.97368	-5.5808	-5.09613	-1.00627	-2.12197	8.60023	6.4969	-0.628256	3.08673	-0.137643	4.62048	-2.89847	-2.44537	-1.64102	1.75356	0.183364	-3.19394	-4.35671	8.28813	6.28746	0.554443	2.68408	-1.33763	-3.76221	-	1	D06	Fluconazole	Immunology	Ergosterol Biosynthesis	Other	An antifungal agent
	M1D7	-10.9832	-5.6594	-1.47006	4.27926	13.2594	0.0289042	-0.721895	10.0474	-10.1472	-0.198189	-2.75608	5.66886	-8.22708	-6.66845	0.722997	5.89714	8.64937	4.64169	-12.9663	-8.91448	-18.279	-23.0145	-15.8028	0.0419336	-7.3863	-	1	D07	MDV 3100	Endocrinology	Androgen Receptors	Antagonist	A non-steroidal androgen receptor antagonist
	M1D8	1.39521	-0.561021	-3.73452	1.05811	1.38446	6.51025	-4.4464	9.35431	9.86813	5.32157	3.15065	3.85058	-1.75544	-3.48946	1.84894	-7.89686	-1.01015	3.47512	-2.91732	0.193699	-3.46538	5.67857	-0.112416	-0.510784	-2.92807	-	1	D08	Everolimus	Cancer	FKBP-12-mTOR Interaction	Other	A rapamycin derivative
	M1D9	-6.58211	9.58812	-6.59058	-4.49249	-2.23643	1.73132	6.71312	14.6728	4.79396	6.9778	-2.15409	3.5109	-4.42802	-4.82958	-1.24197	-1.03709	-5.51593	-2.24794	8.7344	2.25009	13.8031	7.89016	8.16018	-0.573032	-5.12578	-	1	D09	CP 690,550	Immunology	JAK1, JAK2, JAK3	Inhibitor	A pan-JAK inhibitor
	M1D10	0.837345	9.80151	-4.69763	-2.5052	-0.701892	6.55758	1.72939	0.578406	-8.77834	0.0217614	3.50708	6.91106	-2.66974	-1.81701	1.10699	5.67822	-3.34965	0.481641	-0.514218	8.36617	8.75625	3.35786	4.98227	0.0834558	-3.09081	-	1	D10	Olmesartan Medoxomil	Cardiovascular	AT1 Receptors	Other	A prodrug form of olmesartan
	M1D11	9.60667	14.4532	-3.85105	-11.7897	14.5844	-7.66941	0.0589051	-13.1706	-12.5028	-8.32099	7.79525	10.4828	1.81142	7.53041	7.32499	3.24674	-3.06347	-1.58457	-5.73882	-7.10663	-6.02249	-20.1911	-9.77402	-1.20702	-0.693131	-	1	D11	Telmisartan	Cardiovascular	AT1 Receptors	Antagonist	Selective angiotensin II receptor antagonist
	M1E2	14.844	8.07193	-2.17882	-2.65475	-1.02246	-12.6449	-7.89495	-22.6399	-19.9708	-15.7877	15.3686	14.8541	-0.52458	3.961	-2.91684	-6.92865	-6.26131	-5.52753	-11.4507	-4.62919	-7.84962	-15.3188	-9.82133	-1.19777	0.372631	-	1	E02	Tamoxifen (citrate)	Endocrinology	Estrogen Receptors	Modulator	A selective estrogen receptor modulator
	M1E3	0.444905	7.45932	3.81936	-1.50873	2.78882	1.21741	0.247841	6.70977	7.70612	3.97029	2.5152	4.49349	-2.07029	-2.50593	3.26946	-0.559441	5.46778	-2.23007	4.0818	-0.550749	9.24247	-7.51467	1.30546	-1.37122	-2.76336	-	1	E03	Natamycin	Immunology	Ergosterol Biosynthesis	Other	A macrolide polyene antifungal agent
	M1E4	-10.7368	1.84475	-2.77519	1.12123	0.317491	3.36881	-0.777295	3.61159	4.48745	2.67264	-3.10863	2.55532	-7.62813	-3.17504	-3.55008	0.719085	5.55038	1.81797	13.2716	-9.34772	3.1741	-8.21757	-0.289155	-0.216827	-7.16062	-	1	E04	5-Fluorocytosine	Cancer	DNA Synthesis	Other	A prodrug of 5-fluorouracil
	M1E5	4.13204	5.48472	-0.4012	0.3841	-0.354698	4.12783	6.06138	-4.58077	-1.08092	1.13188	5.76712	5.08057	-1.63508	-4.57093	7.09499	5.66038	-5.81702	-0.226897	-3.15617	0.290466	4.16703	1.17392	0.609562	0.0989144	-2.62466	-	1	E05	Amphotericin B	Immunology	Ergosterol Biosynthesis	Other	An antifungal macrolide
	M1E6	-2.75164	-4.98159	-0.116798	-2.22625	4.98455	-0.874075	-5.49522	5.66866	-3.73731	-1.10949	0.519997	0.388892	-3.27164	-3.75133	-0.929778	0.395758	1.31344	3.6454	-7.53851	-0.346015	-3.09963	-13.8772	-6.22459	0.6259	-3.91889	-	1	E06	Docetaxel (hydrate)	Cancer	Tubulin	Other	An analog of taxol with antitumor properties
	M1E7	-5.25807	14.8042	-5.35142	-4.76556	2.15706	3.26373	0.922112	-0.283501	1.23401	1.28409	0.74118	4.00452	-5.99925	-0.80485	0.0119105	5.72233	-3.7764	-3.95948	8.21927	0.363491	3.47176	1.92401	3.48538	-0.948432	-5.88355	-	1	E07	Brinzolamide	Neuroscience	CAII, CAIV	Inhibitor	A potent carbonic anhydrase inhibitor
	M1E8	-2.75049	0.496578	-1.87373	-0.37341	-0.256065	-1.40932	5.48721	6.58382	-1.68205	2.24491	0.401944	0.826142	-3.15244	-4.30267	0.0895041	3.45332	-7.81736	-4.56485	3.36175	-1.36444	7.17796	1.29018	2.60711	-0.317536	-3.53049	-	1	E08	Gemcitabine	Cancer	DNA (Intercalating Agent)	Other	An anticancer nucleoside analog
	M1E9	2.38087	9.57586	2.23718	-7.53596	11.0925	7.88925	-2.73462	-0.897622	-8.1744	-0.979349	3.80511	5.63826	-1.42423	-0.969744	4.57809	5.55637	-2.27877	1.2703	4.63989	-3.45433	-4.67369	-9.97425	-3.37484	-0.00514133	-1.90334	-	1	E09	Bosentan	Other	ETA Receptors	Antagonist	An antagonist of endothelin receptors
	M1E10	-1.56129	3.79294	-0.953293	-1.54953	-0.672474	7.36412	2.40907	7.01856	-5.98855	2.7008	3.40672	4.09946	-4.96801	-3.20015	-0.859953	2.12354	-8.28877	2.09992	-4.2031	-0.185004	5.92318	-2.59128	-0.273301	-1.65264	-4.13109	-	1	E10	Atazanavir	Immunology	HIV-1 Protease	Inhibitor	An inhibitor of HIV-1 protease
	M1E11	-6.3563	-1.95381	-2.12976	-3.06159	11.1134	-0.963866	-1.85957	-7.66733	-5.39877	-3.97239	-1.90573	-0.0615837	-4.45057	0.75231	-1.12874	1.09895	-4.38354	-2.56821	-5.09559	-6.8743	-1.74956	-4.27858	-4.50876	-1.33368	-4.01981	-	1	E11	Vinblastine (sulfate)	Cancer	Tubulin	Inhibitor	An inhibitor of microtubule assembly
	M1F2	-4.30535	-2.1065	-2.02731	3.21147	3.18109	5.63258	2.70299	2.22013	-4.70711	1.46215	-1.00479	0.236111	-3.30056	-4.61682	1.68623	-6.41209	-5.56212	-2.6038	-3.69834	-1.00048	-4.46044	-8.57805	-4.44358	0.0273168	-4.15502	-	1	F02	Vincristine (sulfate)	Cancer	Tubulin	Inhibitor	An antimitotic inhibitor of tubulin polymerization
	M1F3	3.15811	4.28579	2.67469	-5.12145	3.72438	4.87403	14.3747	8.94035	5.72521	8.47857	2.70703	5.92157	0.451078	-1.59904	3.11668	-0.982853	6.66456	-1.60059	-1.42371	2.38479	6.52699	-3.36258	1.02212	0.846147	-2.23769	-	1	F03	Vitamin D2	Endocrinology	Calcium Levels	Other	A vitamin produced in fungi and invertebrates
	M1F4	-5.60845	4.70658	2.03334	1.00169	-2.14429	11.2049	-6.34071	8.05678	4.24669	4.29192	-1.07141	1.71029	-4.53704	-5.34415	-6.75738	0.488465	2.64428	0.506874	-7.41506	-2.80467	8.15515	4.5609	0.614828	0.480063	-4.9727	-	1	F04	Oxytocin (acetate)	Endocrinology	OXTR	Activator	A peptide hormone best known for its role in reproductive biology
	M1F5	-1.53304	-3.08839	3.22558	3.02901	17.1543	9.87184	2.58687	9.92791	8.04852	7.60879	1.5779	3.91844	-3.11095	-2.61461	11.3204	-0.263318	3.26846	1.57636	-5.15338	-3.50391	-16.8663	-26.7727	-13.0833	-0.758022	-3.82296	-	1	F05	Artemether	Immunology		Other	An antiparasitic compound
	M1F6	10.3337	11.9679	-2.39662	-3.19489	10.6901	3.43463	-1.20607	-8.57526	3.33692	-0.752444	14.3993	21.1311	-4.06561	-0.099281	4.67046	-4.81681	-1.08016	-8.92729	-8.05903	-5.52557	-7.83434	-5.82882	-6.82119	-0.735366	-4.45633	-	1	F06	Rosiglitazone (maleate)	Endocrinology	PPARγ	Agonist	A PPARγ agonist
	M1F7	-0.679683	7.7446	-4.49834	-8.80581	10.9637	4.52942	2.46745	6.3336	2.7972	4.03192	1.59901	3.06597	-2.2787	-3.77976	1.87366	0.904118	2.0511	1.55885	12.456	-1.23142	9.74731	-5.4026	3.88306	-0.268816	-3.09756	-	1	F07	Acarbose	Cardiovascular	α-Glucosidase	Inhibitor	An inhibitor of α-glucosidases
	M1F8	8.51921	11.2345	-8.44778	-4.89654	26.0499	4.48997	4.45549	6.65666	1.90962	4.37794	6.57479	10.2934	1.94442	0.121939	2.96591	0.21062	-3.97539	-6.28132	1.52107	-0.977622	4.44537	-4.83173	0.0300198	-1.79688	0.722426	-	1	F08	Olanzapine	Neuroscience	Various CNS Receptors	Other	An atypical antipsychotic
	M1F9	6.08856	8.41535	-4.93446	-3.98061	5.86128	4.99277	4.74206	10.6919	2.01511	5.61045	5.8332	7.36921	0.255359	-2.32057	5.66136	5.58846	0.666085	-1.23585	-3.9142	-1.87093	1.37096	-7.96048	-3.10291	0.0853001	-1.29403	-	1	F09	Irbesartan	Cardiovascular	AT1 Receptors	Antagonist	An AT1 receptor antagonist
	M1F10	-2.73335	3.89012	-2.0019	-4.9357	5.87057	0.155586	-7.6672	-7.45698	-4.25541	-4.806	0.887213	4.43188	-3.62056	-2.46887	-2.72832	-1.34322	-7.42185	-2.89849	-1.38495	0.069603	-6.53813	-1.05147	-2.23549	-1.19562	-2.61604	-	1	F10	Fingolimod	Immunology	S1P	Modulator	A fungal metabolite with immune modulating activities
	M1F11	-10.9261	-5.31981	5.6971	-2.56768	6.46951	-5.8948	3.33442	5.0561	-1.12783	0.341971	-4.19382	-2.73156	-6.73227	-6.52855	0.0520066	1.07776	9.97378	3.26812	-10.8793	-7.5888	-10.8196	-28.0932	-14.3545	0.239879	-5.74745	-	1	F11	(S)-Pramipexole (hydrochloride)	Neuroscience	Dopamine Receptors	Agonist	A dopamine D2S, D2L, D3, and D4 receptor agonist
	M1G2	-4.83914	0.336613	-5.35549	-2.98262	1.93303	4.68534	6.73991	14.3945	2.52456	7.08608	-1.09261	3.54026	-3.74654	-4.81793	4.07603	-1.44276	8.77641	-0.0610274	11.1937	9.19895	6.8422	2.7464	7.55892	-0.908588	-4.43936	-	1	G02	Anastrozole	Endocrinology	Aromatase	Inhibitor	An aromatase/CYP19A1 inhibitor
	M1G3	-6.93984	0.430494	3.83912	-1.33576	2.11252	4.388	3.46474	9.28513	-5.26355	2.96858	-0.774428	1.23423	-6.16541	-7.39082	-1.26994	2.04674	-2.8569	2.10542	-5.02498	-2.49111	8.971	-7.66257	-1.56116	-1.11175	-6.06471	-	1	G03	Olopatadine (hydrochloride)	Immunology	Histamine H1 Receptors	Antagonist	A histamine H1 receptor antagonist
	M1G4	-10.2973	6.03585	-0.323129	-5.16446	-7.70403	-1.81709	-5.72799	3.08122	-1.78644	-1.56258	-2.10855	3.50688	-8.18871	-5.90055	3.83012	-3.27583	0.394911	0.859264	-1.2355	-2.27442	8.03883	0.618315	1.27756	-0.499851	-6.85544	-	1	G04	Atropine	Neuroscience	Muscarinic Receptors	Antagonist	A non-selective muscarinic acetylcholine receptor antagonist
	M1G5	12.3673	7.39918	-7.67483	-2.5564	17.6912	-0.990925	-5.02964	-10.9324	-6.64234	-5.89883	11.4511	8.66268	0.91621	3.95291	-3.7299	1.66599	0.141745	-4.20418	-22.2863	-18.8703	-17.0877	-37.2594	-23.8852	0.127604	0.435003	-	1	G05	Haloperidol	Neuroscience	Dopamine Receptors	Antagonist	A typical antipsychotic and dopamine D2-like receptor antagonist
	M1G6	-11.7317	-5.63595	-5.14809	1.8561	10.3791	-3.46095	6.25316	-2.64249	10.9174	2.76677	-5.01454	-2.26923	-6.71717	-6.37025	-4.13511	-2.94144	1.93991	2.95857	-10.5044	-0.739356	-3.41819	-3.02752	-4.43162	0.614627	-5.32222	-	1	G06	Bosutinib	Cancer	Abl, EPHB2, Src	Inhibitor	An inhibitor of Src and Abl kinases
	M1G7	37.6567	32.0958	-6.71706	-11.2616	9.3539	12.2779	6.59572	-0.720403	2.14662	5.07496	17.2621	11.9975	20.3946	17.3657	5.02343	8.65019	-5.97622	-6.99268	5.63884	-4.63285	6.26058	-23.6254	-4.09897	-0.725499	10.1103	-	1	G07	Clozapine	Neuroscience	5-HT, Histamine, α1-Adrenergic Receptors	Other	An atypical antipsychotic
	M1G8	2.97342	4.67362	0.87442	-1.97442	1.71883	14.2592	6.46256	2.46683	1.56342	6.18799	4.16638	7.32782	-1.19296	-4.32781	6.71557	0.462473	7.82221	5.28538	-2.22369	9.47877	-9.7311	-21.5108	-6.00596	0.652441	-2.77608	-	1	G08	1-hydroxy Vitamin D2	Endocrinology	Vitamin D Receptor	Other	Prodrug of vitamin D2
	M1G9	-3.49548	8.50671	-0.582135	-0.562794	-6.71814	12.0859	4.97743	16.2319	0.503587	8.44971	-1.15276	3.74455	-2.34272	-3.25516	2.37403	1.44983	-0.813009	-1.59348	-5.94524	4.77377	12.1175	-6.49581	1.10331	0.508409	-3.54779	-	1	G09	Cladribine	Cancer	Lymphocyte DNA Synthesis	Other	A nucleoside analog and prodrug form of 2-CdATP
	M1G10	-3.18163	3.34708	0.40927	-4.49077	11.1051	1.62468	-3.72585	-5.53143	4.61893	-0.753415	0.402411	1.88296	-3.58404	-1.6787	-0.701128	-2.81416	-6.23687	-3.79452	0.241908	6.80506	-6.7682	0.822519	0.266071	-1.44389	-3.02401	-	1	G10	(R)-Crizotinib	Cancer	ALK, c-MET	Inhibitor	A c-MET and ALK receptor tyrosine kinase inhibitor
	M1G11	3.0257	8.42222	-11.1414	-7.06195	25.1446	-8.31979	-4.81456	-13.1441	-6.96562	-8.31103	7.32443	17.7882	-4.29874	-3.32458	-1.57355	4.23143	1.0975	-4.13198	-4.79691	-1.68519	-2.57772	-15.8249	-6.23042	-0.450334	-4.1488	-	1	G11	Cyclosporin A	Immunology	Cyclophilin D	Other	An immunosuppressant
	M1H2	2.62398	6.35632	3.43062	2.5896	-3.07173	-1.50076	-5.29867	0.428529	-2.57261	-2.23588	0.271802	4.55346	2.35218	3.57727	4.44213	-4.3648	1.2398	10.0699	4.09048	-5.1886	-3.04794	-14.5563	-4.68483	-0.416565	0.594924	-	1	H02	Glimepiride	Endocrinology	KATP Channels	Other	An antidiabetic sulfonylurea
	M1H3	-7.4975	-7.27482	5.6489	0.312477	9.14203	7.15964	0.215264	1.849	-2.19208	1.75796	-2.91375	-1.51116	-4.58375	-0.873935	-2.08386	-8.9786	2.2945	0.998003	4.17654	3.96549	-1.09542	-7.71912	-0.177379	-0.477203	-3.70106	-	1	H03	Epirubicin (hydrochloride)	Cancer	DNA (Intercalating Agent)	Other	An anthracycline antitumor antibiotic
	M1H4	-5.75088	-2.8537	2.55399	2.10044	-3.42345	-8.58224	-2.09425	-5.24938	-5.40775	-5.3334	-0.891099	2.1804	-4.85978	-2.47661	3.12008	3.55973	2.18219	0.101624	-14.4024	-9.62779	-12.3047	-16.7847	-13.2891	0.563453	-4.41621	-	1	H04	Etoposide	Cancer	Topoisomerase II	Inhibitor	An inhibitor of topoisomerase II
	M1H5	-7.87859	-3.05035	0.185111	-4.32128	3.47148	2.59391	0.62593	8.27014	-4.32062	1.79234	-1.81589	0.803418	-6.06271	-5.248	1.22792	-2.57934	-2.27987	-4.42997	1.87745	0.0179413	-2.51249	-7.4295	-1.97896	0.425229	-5.06011	-	1	H05	Pazopanib	Cancer	Multiple Kinases	Inhibitor	A multi-kinase inhibitor
	M1H6	-8.69619	-11.9944	-1.02997	-3.00812	15.4676	1.48692	5.13427	-5.49861	-0.219262	0.225831	0.459715	6.18857	-9.1559	-11.3078	13.6383	4.16271	6.71826	4.97122	-4.04744	-4.30415	-1.36094	-12.9738	-5.31705	0.376843	-8.04722	-	1	H06	Prostaglandin E1	Cardiovascular	EP1 Receptors	Inhibitor	A vasorelaxant, anti-hypertensive, and inhibitor of platelet aggregation
	M1H7	-1.97378	0.867156	-8.09927	1.469	1.2001	5.64062	3.27529	9.33012	-4.9565	3.32238	1.59223	5.39916	-3.56602	-1.77982	-1.24545	0.705798	9.21432	4.60816	0.169686	0.898522	8.20384	-2.97179	1.025	-0.221324	-2.94475	-	1	H07	Valproic Acid (sodium salt)	Neuroscience	HDAC	Inhibitor	A class I HDAC inhibitor
	M1H8	-9.76137	-6.25589	-6.76424	-1.97422	-0.239599	2.46664	-0.146816	-7.21704	-1.24228	-1.53488	-3.41522	1.37203	-6.34614	-3.94757	3.31037	1.29336	9.47018	-3.44173	-10.0907	-3.37021	-7.51868	-1.64568	-5.66558	0.240503	-5.72256	-	1	H08	Streptozotocin	Endocrinology	DNA (Alkylating Agent)	Other	A diabetogenic agent which targets beta cells
	M1H9	-6.68276	3.3446	11.3199	2.60498	-8.81056	6.44362	2.37639	7.47759	-9.54642	1.6878	-1.19593	2.91581	-5.48682	-3.00067	3.97638	4.10396	-4.60118	-0.864756	3.1587	0.470363	-3.32003	-8.46524	-2.0483	0.0420103	-4.96205	-	1	H09	Oxaliplatin	Epigenetics	DNA (Cross-linking Agent)	Other	A DNA-crosslinking agent
	M1H10	22.9942	21.5336	-1.17781	-9.0657	12.0339	-16.8041	-9.13716	-18.1684	-6.16356	-12.5683	19.6526	21.7635	3.34161	8.81248	10.3432	7.78171	3.27644	-0.701295	-12.1341	-8.32203	-11.6028	-31.4417	-15.7004	1.16303	3.9475	-	1	H10	Pimecrolimus	Immunology	Calcineurin, Prolyl Isomerase	Other	Anti-inflammatory macrolactam
	M1H11	-11.8873	-5.08683	0.479771	-1.1472	-3.06128	3.08649	0.343758	-6.8647	-7.48631	-2.73019	-4.56355	-2.01576	-7.32379	-3.46758	-0.00962181	4.97056	-8.50669	-0.693672	7.75245	-4.73639	4.67422	0.208391	1.96542	-0.525102	-6.1582	-	1	H11	Carboplatin	Cancer	DNA (Cross-linking Agent)	Other	A DNA-crosslinking agent
	M2A2	-7.68497	-6.70122	-3.34599	-1.30801	-2.11017	-12.1266	4.9672	-8.14964	-7.38698	-5.674	-2.03339	-1.05149	-5.65158	-3.54139	7.81484	-5.87354	2.11774	3.1222	-10.1316	-0.890546	-5.24701	-3.15824	-4.86611	-0.466198	-4.98917	-	2	A02	Cidofovir	Immunology	DNA Polymerase	Inhibitor	An antiviral agent and active metabolite of brincidofovir
	M2A3	-3.04946	-7.73276	-5.21417	1.76926	-3.20956	-5.96024	-1.49653	-2.10314	1.68185	-1.96951	-0.912036	-2.24009	-2.13742	-3.96428	6.60842	-7.85986	3.82551	9.42703	-8.47041	2.06056	-2.05918	-0.954526	-2.36514	0.0397912	-2.8833	-	2	A03	Metformin (hydrochloride)	Endocrinology	Multiple Targets	Other	A biguanide with diverse biological activities
	M2A4	-16.8361	-11.8207	-5.6322	-10.005	-2.34801	-4.60333	1.58507	-4.27734	6.36361	-0.232997	-7.48163	-6.77005	-9.35448	-8.64592	-0.705352	-7.76594	4.71738	-0.932373	0.879526	-6.45011	-8.28567	1.49047	-3.1007	-0.496272	-7.85288	-	2	A04	Cisplatin	Cancer	DNA (Cross-linking Agent)	Other	A DNA-crosslinking agent
	M2A5	-9.0634	-13.2714	5.17207	1.00693	13.0499	4.08342	-6.63091	-0.084723	-2.30357	-1.23395	-2.02841	-1.95127	-7.03499	-6.67909	0.188311	-11.2892	-7.54687	-3.18239	4.93267	-8.0006	-6.10685	-4.13099	-3.33569	-0.35025	-5.69881	-	2	A05	Imatinib (mesylate)	Immunology	Multiple Kinases	Inhibitor	An inhibitor of c-Abl, Bcr-Abl, PDGFR, and c-Kit
	M2A6	-3.9978	-9.94036	0.52279	-2.13424	17.5891	5.6797	-3.41155	-3.34041	0.579487	-0.123192	-2.16629	-3.61588	-1.83151	-2.58824	3.81866	-1.58979	4.92605	4.4759	-0.8246	-8.12406	-0.292138	-16.9169	-6.54868	-0.323344	-2.32965	-	2	A06	Sunitinib (malate)	Cancer	FLK1, FLT3, PDGFRβ	Inhibitor	A multi-kinase inhibitor
	M2A7	-0.401989	-12.6091	-0.747658	-0.48691	12.0111	3.95586	-6.14318	-10.3578	3.02962	-2.37889	4.90265	-0.662146	-5.30464	-7.1016	-6.4899	-11.8253	-3.09222	-7.50722	-1.15302	2.907	-2.15015	1.9698	0.384156	-0.581492	-2.50225	-	2	A07	Donepezil	Neuroscience	AChE	Inhibitor	An AChE inhibitor
	M2A8	17.6921	2.72614	1.01121	-0.303337	19.6066	-0.173843	-0.618617	-3.52643	1.54463	-0.693566	16.2333	14.7873	1.45878	3.28318	3.33645	-8.27265	-1.92934	0.489669	0.936432	-0.969651	-4.38553	-4.38537	-2.21028	1.05208	0.862012	-	2	A08	Eltrombopag	Cardiovascular	Thrombopoietin Receptors	Agonist	A thrombopoietin receptor agonist and iron chelator
	M2A9	-10.7488	-11.7185	-3.48406	-0.288834	10.6944	-1.4157	-10.1276	-5.90864	-3.96529	-5.35432	-4.79016	-2.90371	-5.95862	-4.83404	4.919	-1.80445	-0.495692	6.65545	-5.98867	-2.17381	-7.03716	-12.9437	-7.32475	0.44578	-5.36114	-	2	A09	(–)-Sitagliptin (phosphate)	Endocrinology	DPP-4	Inhibitor	A DPP-4 inhibitor
	M2A10	-8.61734	-12.6622	3.43311	-4.95867	7.00328	-5.47017	7.41175	-2.90522	7.55859	1.64874	-3.11021	-3.15209	-5.50713	-3.82279	3.99548	-5.77039	-4.56529	-0.280836	-15.0509	0.220563	-3.03417	-6.34028	-5.76122	0.332478	-4.07507	-	2	A10	Panobinostat	Epigenetics	HDAC	Inhibitor	Potent class I, II, and IV HDAC inhibitor
	M2A11	-2.14868	-7.16654	-5.42833	-0.628688	15.3842	6.55524	-2.07499	4.13656	10.3128	4.73241	2.78252	4.68128	-4.93119	-7.7164	-1.38673	-10.5271	2.31565	-1.8208	-3.03786	3.03328	-6.86073	-8.36751	-3.73638	0.306973	-4.19935	-	2	A11	Itraconazole	Immunology	Ergosterol biosynthesis	Inhibitor	An antifungal agent and hedgehog pathway inhibitor
	M2B2	-1.37272	-6.65047	-1.34398	-0.111631	2.26273	-2.53061	4.29255	7.0717	9.38684	4.55512	1.86025	-0.823813	-3.23297	-9.31918	-0.430993	-3.64555	-5.07703	-1.72044	-4.00926	0.00316898	-2.40253	-1.07529	-1.88023	0.323713	-3.59943	-	2	B02	MCI-186	Immunology	Oxidative Stress	Other	A free radical scavenger
	M2B3	0.761071	-4.99213	-0.387477	-2.32511	5.8091	0.749266	3.86991	4.39676	4.57636	3.39807	2.51861	1.93143	-1.75754	-7.30048	-1.98159	-6.70826	-5.98362	0.929406	-4.69513	-2.45742	-6.34895	1.20071	-3.08445	-1.96434	-2.07028	-	2	B03	Rapamycin	Immunology	mTORC1	Inhibitor	An allosteric inhibitor of mTORC1
	M2B4	2.13778	0.592582	0.443513	-1.03503	-4.22016	5.31383	9.38922	11.7834	6.88288	8.34234	3.16455	2.54813	-1.02677	-6.49309	-2.94582	-2.65002	0.0895832	-2.36217	2.45548	5.40703	1.38956	2.05599	2.81776	-0.00752453	-1.42763	-	2	B04	Milrinone	Cardiovascular	PDE3	Inhibitor	An inhibitor of PDE3
	M2B5	4.0652	3.02777	-1.72503	0.219493	12.091	2.61863	-1.49637	5.40448	-10.0809	-0.888548	4.02385	6.98389	0.0413504	-3.07162	5.41629	-3.22873	0.438004	3.05397	1.12542	-5.50736	4.69651	-6.78572	-1.62704	-2.01829	-2.01173	-	2	B05	Piroxicam	Immunology	COX, NSAID	Inhibitor	A COX inhibitor and NSAID
	M2B6	2.67387	0.827629	-0.879791	-0.340239	-2.51546	4.0789	5.21165	5.20102	9.66694	6.03963	4.37738	3.1286	-1.70352	-5.04543	3.79009	-1.43246	-6.93105	-7.02473	0.193323	-5.89475	0.486186	1.28858	-0.990915	-1.49274	-2.58129	-	2	B06	Trandolapril	Cardiovascular	ACE	Other	A prodrug form of trandolaprilat
	M2B7	-0.140799	2.02879	-3.9016	-1.45013	7.3538	-5.72898	0.0896393	3.09937	-2.80594	-1.33648	-0.19723	-0.0875197	0.0564303	-3.12469	3.90959	1.66058	-4.99715	2.09016	-8.19373	-10.0917	-5.25661	12.6909	-2.72202	-0.345671	-1.64807	-	2	B07	(±)-Warfarin	Cardiovascular	Vitamin K	Inhibitor	An anticoagulant
	M2B8	-2.81792	-0.182865	3.33672	-0.728631	-2.9362	3.3899	2.50309	2.25715	4.85393	3.25101	-0.513432	0.055289	-2.30448	-6.42633	4.49899	-0.0959574	-2.99362	-1.33295	-3.34348	0.773803	0.870263	0.435451	-0.325241	-0.638926	-3.63217	-	2	B08	Unused
	M2B9	-1.72406	-7.97455	1.75364	10.8322	-2.76622	4.56527	-1.69344	-1.64847	-3.02496	-0.450401	-1.33857	5.10529	-0.385486	0.284279	0.852588	2.69792	-9.83935	-1.39932	-3.84259	-9.01619	-3.01899	-5.15983	-5.26865	-1.11163	-2.28037	-	2	B09	Topiramate	Neuroscience	Multiple Targets	Other	An anticonvulsant
	M2B10	1.5676	6.24118	-2.95425	-2.87261	8.6081	1.24526	15.1457	6.85764	3.17512	6.60592	3.13841	3.47624	-1.5708	-2.56025	4.12826	0.912565	-3.08727	-1.81441	-4.09807	-6.6397	-1.24649	-17.5043	-7.38138	-0.651846	-2.17778	-	2	B10	Lansoprazole	Immunology	H+/K+ ATPase	Inhibitor	Proton pump inhibitor
	M2B11	7.15156	-6.54492	4.04008	5.08985	14.3715	-0.506242	1.02255	-3.10704	-3.80303	-1.59844	9.89043	3.74993	-2.73887	-3.76526	-17.6353	6.97238	-5.27514	0.0161762	-19.4989	-9.17629	-7.75766	-30.7905	-16.8151	-0.361136	-1.43125	-	2	B11	Risperidone	Neuroscience	Multiple Targets	Other	An atypical antipsychotic
	M2C2	-3.95509	-2.86657	-4.97848	0.324887	-4.9167	11.7434	4.76575	2.47699	4.61353	5.89991	-0.0141373	0.702468	-3.94096	-7.31833	2.59762	-1.28271	-1.26782	0.231486	1.62437	-1.13613	1.15603	-4.75983	-0.788143	0.00257641	-4.54935	-	2	C02	Alendronate (sodium hydrate)	Cardiovascular	Osteoclasts	Inhibitor	An FPP synthase inhibitor
	M2C3	5.63412	1.43793	-6.84346	2.43309	9.01277	7.75055	-0.519141	0.0309542	-1.06096	1.55035	4.76542	4.31655	0.868703	-3.49234	1.3365	3.9431	-4.63022	3.30934	-3.15687	-8.51301	-4.76753	-4.36846	-5.21072	0.32354	0.0263231	-	2	C03	Alfuzosin (hydrochloride)	Cardiovascular	α1-Adrenergic Receptors	Antagonist	α1-Adrenergic receptor antagonist
	M2C4	-0.172493	1.14965	-4.9992	3.90475	-8.45386	-2.65231	4.32083	4.43601	9.34507	3.8624	1.6417	0.93197	-1.8142	-7.56609	-5.9059	-1.58177	-2.11593	-6.77451	-0.735274	4.21074	6.61833	-6.82432	0.808119	0.336789	-3.02393	-	2	C04	Adapalene	Immunology	RAR	Agonist	An RARβ and RARγ agonist
	M2C5	-4.35576	-3.9281	-3.13028	3.20214	11.3354	17.7289	-4.8725	10.3982	9.05922	8.07847	3.64431	9.47818	-8.00007	-8.96191	-0.734844	-5.28081	2.44883	-0.203813	11.2318	0.306703	11.6229	-4.26073	4.71592	-0.00529854	-7.02117	-	2	C05	(±)-Clopidogrel (hydrochloride)	Cardiovascular	P2Y12 Receptors	Agonist	A prodrug of the platelet purinergic P2Y12 receptor antagonist
	M2C6	-14.8379	-29.413	-12.3607	-13.9012	12.9438	-17.3216	-4.46862	-26.8972	-22.5399	-17.8068	-4.08168	15.2613	-10.7562	-7.31691	-34.018	-34.6646	-5.76531	-7.18532	-6.50711	-6.47766	-10.1644	-18.1049	-9.78549	0.350293	-2.27754	-	2	C06	Nitazoxanide	Immunology	Pyruvate:Ferredoxin Oxidoreductase	Other	A prodrug form of tizoxanide
	M2C7	-1.05978	-5.73387	-0.505038	1.36265	4.06903	7.85705	3.92123	12.5624	3.02269	6.84086	0.404891	-0.182926	-1.46467	-8.33572	3.82149	-5.15109	-0.0492321	-0.567486	-1.2349	1.24408	1.56949	-6.07186	-1.13255	-0.425505	-3.22506	-	2	C07	Axitinib	Cancer	VEGFR	Inhibitor	A VEGFR inhibitor
	M2C8	-2.79494	-13.4014	7.09876	0.222037	9.78136	-7.0595	-2.62098	3.11609	0.918957	-1.41136	3.53243	2.72995	-6.32737	-8.9069	9.94142	3.39417	-2.98939	-3.16292	-9.32773	3.69127	-0.445051	-0.842817	-1.74033	-0.908271	-5.53779	-	2	C08	Misoprostol	Immunology	EP2, EP3 Receptors	Agonist	A PGE1 analog and agonist of EP2 and EP3 receptors
	M2C9	-1.95568	0.39642	5.31815	2.0378	-1.85985	2.20476	-3.17478	5.01416	-0.202546	0.960398	0.844777	1.50523	-2.80046	-6.5109	1.25384	-1.44359	3.55004	1.39193	0.894776	-8.03033	-5.47823	4.07903	-2.14294	0.557769	-3.41124	-	2	C09	Entecavir (hydrate)	Immunology	HBV Reverse Transcriptase	Other	An antiviral nucleoside analog
	M2C10	2.35161	0.180843	-0.438921	-0.478612	-1.55396	4.76134	1.27765	11.647	-6.05388	2.90804	4.96168	2.233	-2.61007	-5.53422	-0.405482	-3.90357	-2.28995	0.182301	-7.49045	-1.09041	1.84483	1.69576	-1.26932	-0.690765	-2.96127	-	2	C10	Cyclophosphamide (hydrate)	Cancer	DNA (Alkylating Agent)	Inhibitor	An alkylating agent
	M2C11	7.52749	-1.91488	2.18265	3.57664	1.56045	3.02174	2.60789	7.69765	4.95292	4.57005	5.51783	1.59389	2.00966	-2.93078	3.31896	2.05075	2.43109	0.636796	4.06595	-0.193911	-6.04828	-2.14094	-1.08855	0.512771	0.350046	-	2	C11	Ganciclovir	Immunology	DNA Polymerase	Inhibitor	An antiviral drug that is effective against CMV
	M2D2	-0.503646	-3.63861	-4.82453	-2.95191	10.4815	1.28515	-0.614749	0.0811822	-1.77047	-0.254724	2.69297	1.48499	-3.19662	-5.86658	2.59764	1.72567	0.296407	0.178821	-5.19557	-1.19818	-5.65111	-10.6379	-5.67993	-0.357343	-2.85803	-	2	D02	Lopinavir	Immunology	HIV-1 Protease	Inhibitor	A potent HIV-1 protease inhibitor
	M2D3	2.31427	-2.24822	6.78708	0.563538	-4.63073	-7.68839	7.36509	5.17146	2.28176	1.78248	3.81528	1.51398	-1.501	-7.32099	-2.48294	-4.12569	-3.07379	-1.72911	-7.33867	-2.31734	-0.574925	6.64868	-0.904813	-2.29414	-1.9634	-	2	D03	Ritonavir	Immunology	HIV-1 Protease	Inhibitor	An HIV protease inhibitor
	M2D4	0.971036	0.761028	-2.10372	0.269051	-6.21392	4.94684	4.24575	7.29045	4.99612	5.36979	1.38628	0.743739	-0.415246	-3.77948	3.08298	1.69288	-1.21107	2.0741	-1.60145	-7.41516	-0.478891	-0.744656	-2.56929	0.687432	-1.52242	-	2	D04	Tenofovir	Immunology	HIV-1 Reverse Transcriptase	Other	An HIV and HBV antiviral
	M2D5	-5.17507	-7.96881	1.34778	2.51954	-0.104262	2.49976	-1.13885	4.65656	7.29996	3.32936	-1.73581	0.0122081	-3.43926	-3.37569	7.89386	2.14155	5.40033	4.927	-9.59849	-8.14169	-3.08064	-0.932401	-5.44756	0.667919	-3.55193	-	2	D05	Valganciclovir (hydrochloride)	Immunology	DNA Polymerase	Other	A prodrug form of ganciclovir
	M2D6	2.85645	2.90968	1.2505	-0.0935575	-2.17439	0.0406082	1.77087	2.47711	-6.81848	-0.632474	2.8317	3.58545	0.0247504	-2.29625	6.73679	1.78897	-0.151307	2.78576	-1.75898	0.554303	4.07844	0.112057	0.737205	0.397294	-1.60038	-	2	D06	Bleomycin (sulfate)	Cancer	DNA (sciccions)	Other	A glycopeptide antitumor antibiotic
	M2D7	-16.0241	-22.0507	-4.55288	1.64667	18.5715	1.27559	-9.22744	-12.7052	-14.6725	-8.83238	-9.19705	-8.05582	-6.82705	-8.90073	6.33257	2.06809	8.81136	3.51365	-5.24737	-2.82763	-13.5929	-19.8025	-10.1467	1.10275	-5.61051	-	2	D07	Dextromethorphan (hydrobromide hydrate)	Other	σ-Opioid Receptors	Other	Cough suppresant
	M2D8	-9.01542	-14.6394	-0.271421	7.53818	9.03486	-6.61627	0.0980243	9.08277	9.85862	3.10579	-3.10884	-2.8857	-5.90659	-8.92251	-4.6219	0.255532	-7.30812	-8.21034	-1.09757	-11.7648	1.7182	-5.76114	-4.23559	-0.36265	-6.11119	-	2	D08	Methotrexate (hydrate)	Cancer	Folate Metabolism	Inhibitor	A folic acid and aminopterin derivative
	M2D9	0.275902	0.950439	-0.905582	-3.71531	6.65798	3.92683	13.2211	13.121	-4.39671	6.46804	2.73722	2.98887	-2.46132	-7.04824	4.3274	1.38609	-0.489217	-2.4557	-10.1696	-2.01813	8.65717	0.343954	-0.805891	0.0484291	-3.27184	-	2	D09	Timolol (maleate)	Neuroscience	β-Adrenergic Receptors	Antagonist	A non-selective β-adrenergic receptor antagonist
	M2D10	0.0618434	-0.590215	2.61682	3.37446	-2.03412	4.51423	4.93828	18.8824	4.56875	8.22592	2.62159	0.819397	-2.55975	-7.49873	3.99458	2.58666	-1.65107	-3.2911	-3.0173	-0.830119	12.2568	-7.22192	0.287608	-1.03937	-2.97218	-	2	D10	Pirfenidone	Immunology	TGF-β,TNF-α	Other	A pyridone derivative with antifibrotic activity
	M2D11	-3.18022	-1.66773	4.62341	3.25388	-3.13051	0.835102	4.6017	4.70267	-5.3695	1.19249	-2.40214	0.162161	-0.778077	-3.81639	6.63745	-0.699437	-5.17449	-7.6719	-2.9328	2.87997	8.15404	5.89898	3.4908	-0.275416	-2.18563	-	2	D11	Azathioprine	Immunology	Purine	Inhibitor	An immunosuppressive purine analog
	M2E2	-3.09256	-2.21585	-2.73517	-4.66175	7.88812	0.244673	-3.24939	6.53484	0.563934	1.02351	1.03215	4.31424	-4.12471	-6.60211	5.95946	-1.42144	-2.30104	0.476659	7.9851	-1.76759	-0.733764	-6.48768	-0.260233	-0.898357	-4.9004	-	2	E02	Mycophenolate Mofetil	Immunology	IMPDH	Inhibitor	A prodrug form of mycophenolic acid
	M2E3	-7.02269	-10.4684	-0.834751	-0.93499	4.08303	5.27284	10.5887	4.38746	0.774074	5.25576	-0.74416	-2.0773	-6.27853	-8.90993	2.62184	-1.42376	0.87497	1.78838	4.0621	-1.73206	-5.40965	-18.7285	-5.46128	-1.09673	-5.81871	-	2	E03	Sildenafil Citrate	Cardiovascular	PDE5	Inhibitor	A PDE5 inhibitor
	M2E4	2.46404	-5.35874	4.13605	-5.41149	16.6997	6.1891	3.21778	6.2731	4.93334	5.15333	7.80851	10.9815	-5.34447	-7.21474	17.7226	5.85261	4.18913	4.64212	-11.2916	-6.54114	-4.81066	-3.00137	-6.42045	-0.217412	-6.08024	-	2	E04	Prostaglandin E2	Endocrinology	EP Receptors	Other	A primary COX product of arachidonic acid
	M2E5	0.0422063	-8.81016	3.6719	1.32555	3.63596	-2.18808	9.17527	10.2404	7.70794	6.23388	1.69293	-0.608726	-1.65072	-7.59047	7.83666	0.0530116	-0.657257	-0.714807	-7.80103	-5.25056	1.93246	-7.19489	-4.58776	1.24789	-2.65153	-	2	E05	Tadalafil	Cardiovascular	PDE5	Inhibitor	A PDE5 inhibitor
	M2E6	-2.63411	-6.92126	4.34709	2.53871	8.75312	-7.68699	3.87232	7.03078	-5.70404	-0.621984	-0.0785733	-0.382861	-2.55554	-5.24375	2.86338	-3.16793	1.16848	-2.26834	-8.24207	5.12094	2.599	-5.07747	-1.40915	-0.516983	-3.20425	-	2	E06	Ingenol	Cancer	PKC	Activator	A PKC activator
	M2E7	3.36991	-4.58137	-0.810191	1.85911	7.08077	7.72761	-3.76084	10.9745	-7.57046	1.84271	4.02964	2.04512	-0.659728	-6.32205	4.92309	-1.37119	-0.141472	2.97749	0.432405	5.76153	-2.08363	-4.57019	-0.124222	-1.14384	-2.27319	-	2	E07	Propylthiouracil	Endocrinology	Thyroid Peroxidase	Inhibitor	An antithyroid agent
	M2E8	-2.69069	-6.23989	-4.87477	2.52799	4.44189	5.18926	2.32601	12.4113	-8.34871	2.89446	3.49685	3.62653	-6.18754	-6.42019	1.47969	-0.66851	0.260418	1.10692	1.71891	-3.77509	5.19876	-4.42333	-0.329436	-0.0262133	-5.60134	-	2	E08	Scopolamine (hydrobromide)	Other	Muscarinic Receptors	Inhibitor	Tropane alkaloid and anticholinergic drug
	M2E9	7.60957	2.89791	-1.15458	-4.0157	12.098	3.90218	4.0545	2.5925	-2.76002	1.94729	7.17373	5.72861	0.435838	-1.3568	2.20105	-0.210359	4.9739	2.68338	-0.726481	-6.14503	-9.14548	-13.725	-7.44475	-0.338907	-0.595893	-	2	E09	L-Thyroxine	Endocrinology	Thyroid Receptors	Other	A synthetic form of thyroxine
	M2E10	2.63867	-3.6645	7.15277	2.45245	5.33215	3.60244	7.53849	8.66534	-3.51257	4.07343	0.83586	-0.491585	1.80281	-5.23113	-0.838274	2.38237	-1.32593	1.29863	-10.5633	2.49462	-8.93806	-8.57926	-6.34351	1.5116	0.880118	-	2	E10	Caffeine	Neuroscience	Multiple Targets	Other	A methylxanthine alkaloid
	M2E11	0.724541	-1.93912	2.69867	-0.201226	-0.18311	-4.61854	8.75566	7.87803	-4.94695	1.76705	0.346614	-0.772156	0.377927	-6.17181	5.17566	1.6048	4.8601	-6.50978	1.07177	4.85921	-4.6515	-0.877895	0.091147	0.608988	-1.88273	-	2	E11	Clofarabine	Cancer	Deoxycytidine Kinase, DNA Polymerase	Inhibitor	A ribonucleotide reductase and DNA polymerase-α inhibitor
	M2F2	-3.02179	-1.09288	3.89511	0.974129	-0.635301	4.94464	0.464344	7.77199	7.87763	5.26465	2.10787	1.94907	-5.12967	-6.7834	1.62527	1.82387	-0.0372165	-0.961338	-0.83745	-3.00621	3.24066	-7.78918	-2.10729	-1.37318	-4.96988	-	2	F02	Febuxostat	Endocrinology	Xanthine Oxidase	Inhibitor	A potent inhibitor of xanthine oxidoreductase
	M2F3	0.473312	-0.632287	-4.38541	-0.393035	4.9371	3.54973	-4.36761	0.848787	4.00475	1.00891	4.30684	3.55853	-3.83353	-5.80747	-0.546607	-3.99751	2.62266	0.955854	1.12461	1.10439	-7.66408	-0.981558	-1.61341	0.251094	-3.25093	-	2	F03	Topotecan (hydrochloride)	Cancer	Topoisomerase I	Inhibitor	A potent inhibitor of DNA topoisomerase I
	M2F4	16.7639	12.9847	-4.9927	-3.78679	-1.53739	11.1078	7.66285	10.1948	13.253	10.5546	9.98853	7.89814	6.77536	-1.72991	4.16614	-2.38763	6.45327	0.28879	-1.08369	-5.92614	-2.27331	-0.105175	-2.35633	2.00677	4.69208	-	2	F04	Quetiapine (hemifumarate)	Neuroscience	Multiple Targets	Antagonist	An antagonist of diverse neurological receptors
	M2F5	4.70033	5.44601	3.38333	-3.46891	5.1179	3.09317	3.13063	8.0926	0.176074	3.62312	6.30749	7.2937	-1.60716	-4.73145	6.69111	-1.04334	-5.29646	-0.527447	1.8541	7.06701	-12.2218	-1.40289	-1.18514	-2.1155	-2.32224	-	2	F05	Entacapone	Neuroscience	Catechol O-methyltransferase	Inhibitor	A reversible COMT inhibitor
	M2F6	5.28284	3.90716	-3.54827	-2.1121	5.02212	-6.53365	4.65804	9.53424	-0.789517	1.71728	4.38757	2.3328	0.895273	-4.36509	6.243	-0.485008	2.26997	-1.36022	2.28119	0.289913	12.8242	-9.84861	1.37741	0.166982	-1.41793	-	2	F06	Floxuridine	Cancer	Multiple Targets	Other	A prodrug of 5-fluorouracil
	M2F7	-14.4824	-31.5793	-13.6693	-9.96105	14.6494	-14.8334	-7.87117	-20.7329	-25.2863	-17.1809	-2.54245	13.061	-11.94	-7.01017	-20.2268	-25.9542	9.15166	3.85247	-8.69819	-3.03315	-9.69894	-18.8013	-9.81282	-1.78677	-5.215	-	2	F07	Polymyxin B (sulfate)	Immunology	LPS	Other	A cationic peptide antibiotic
	M2F8	-3.26827	-10.1404	5.50463	4.36087	19.8354	-3.54362	-2.28514	-4.16045	5.62667	-1.09063	-1.72093	-0.587604	-1.54734	-2.63263	3.64323	-7.06466	-5.30379	-2.12368	3.19076	-0.924071	3.93346	3.11165	2.3187	-0.799557	-0.621212	-	2	F08	Daunorubicin (hydrochloride)	Cancer	Topoisomerase	Inhibitor	Antitumor antibiotic used in the treatment of acute myeloid leukemias
	M2F9	-4.22534	-3.24704	8.36635	2.62077	2.27134	0.839078	0.272163	-1.90595	-9.72999	-2.63117	-1.04658	-0.937505	-3.17876	-6.09989	0.86405	-0.477938	4.9817	1.72565	-4.02228	9.54133	-4.38054	-6.49396	-1.34812	0.741166	-3.66846	-	2	F09	Acyclovir	Immunology	DNA Polymerase	Other	An antiviral guanosine analog
	M2F10	-3.70788	-4.11101	1.66347	0.670924	-3.41021	11.7379	-5.17466	13.3554	3.15964	5.76957	1.13241	-1.27981	-4.84029	-6.70856	1.83189	0.823898	-2.34091	-3.18971	10.3504	8.2445	6.56927	-5.4452	4.9205	-0.491503	-4.47246	-	2	F10	Temozolomide	Cancer	DNA (Alkylating Agent)	Other	An alkylating agent precursor
	M2F11	-5.01979	-8.41804	1.34113	-1.20215	12.515	-7.50497	-4.39273	7.71056	0.138945	-1.01205	0.26983	-1.96881	-5.28962	-7.81366	3.2542	-0.629561	4.1186	-3.06348	-4.29363	9.34459	9.38071	2.00899	4.10092	0.516928	-4.28521	-	2	F11	Idarubicin (hydrochloride)	Cancer	Topoisomerase II	Inhibitor	Antitumor antibiotic used in treatment of leukemia
	M2G2	2.0778	8.36803	-3.08215	4.11068	-0.388961	10.5232	2.26286	1.56935	1.15362	3.87726	2.24517	2.01979	-0.167364	-4.06388	-2.39987	-2.76352	-3.84538	2.49842	-3.6825	5.28743	4.83111	8.7895	3.79714	-0.829292	-0.828187	-	2	G02	Valsartan	Cardiovascular	AT2 Receptors	Antagonist	An AT1 receptor antagonist
	M2G3	0.361235	-3.46555	2.44382	-2.27915	13.5029	4.48594	0.415852	0.622788	6.16312	2.92192	2.07814	2.20422	-1.71691	-6.18963	-2.09761	-5.87768	4.30441	-5.4581	-13.2952	-2.26788	-2.23695	-9.58136	-6.8546	0.548343	-2.64619	-	2	G03	Irinotecan (hydrochloride hydrate)	Cancer	Topoisomerase I	Inhibitor	A potent inhibitor of DNA topoisomerase I
	M2G4	1.51541	-2.90117	2.48983	-1.37692	4.14909	5.59896	-0.493462	5.48029	2.23622	3.2055	1.00301	1.77773	0.512406	-5.90962	2.59793	3.26509	-3.89269	-1.28066	5.67129	-7.95221	0.364282	4.77687	0.705809	0.877882	-1.15312	-	2	G04	Memantine (hydrochloride)	Neuroscience	NMDA Receptors	Antagonist	An NMDA receptor antagonist
	M2G5	0.23039	-5.35491	6.3975	4.35556	-0.599085	2.81948	14.4222	16.278	5.96671	9.87158	1.58066	1.95166	-1.35027	-6.60367	4.66464	-0.477411	-1.97231	-0.360872	-12.0137	-7.11643	7.31225	-5.60152	-4.3641	0.564071	-1.86153	-	2	G05	Bicalutamide	Cancer	Androgen Receptors	Antagonist	A non-steroidal antiandrogen
	M2G6	3.5328	0.544033	-5.40756	-0.758593	2.14336	7.44071	1.00669	9.34024	7.30203	6.27242	3.76484	2.78762	-0.23204	-4.24638	2.34773	-1.67448	3.19913	-1.28704	0.068702	-1.95708	-12.2022	-0.726043	-3.71341	-0.293811	-1.51242	-	2	G06	Fludarabine Phosphate	Cancer	DNA	Other	An injectable form of fludarabine
	M2G7	0.681444	-0.481976	2.54342	7.64283	3.25479	4.98963	-0.913887	10.0168	1.5485	3.91027	4.02809	4.89709	-3.34664	-8.86005	4.18956	-0.155293	0.0121575	3.88031	-1.29383	10.614	7.51156	8.01122	6.20149	-0.263604	-3.16358	-	2	G07	Flumazenil	Neuroscience	GABAA Receptors	Antagonist	A GABAA receptor antagonist and partial agonist
	M2G8	-1.67053	-3.28739	4.62835	-0.10878	7.69609	0.115435	7.15367	1.71831	12.182	5.29237	-2.42827	0.365024	0.757742	-4.94695	-1.09298	0.337128	0.363129	2.63916	-12.912	2.13251	-0.815135	-9.0247	-5.16408	2.25514	-0.444294	-	2	G08	Pemetrexed (sodium salt hydrate)	Cancer	Folate Metabolism	Inhibitor	An antifolate with anticancer activity
	M2G9	-2.49811	-2.9791	-3.03213	4.99151	0.963796	8.67142	7.70708	6.56442	-2.9204	5.00563	-0.513683	0.954191	-1.98443	-5.37459	-3.89806	-0.879965	2.04571	1.37538	4.1569	-3.53649	-0.914559	-9.31633	-2.41187	-1.10765	-3.33449	-	2	G09	Rivastigmine (tartrate)	Neuroscience	AChE, BChE	Inhibitor	A cholinesterase inhibitor
	M2G10	-0.362285	7.57913	8.32729	0.18673	-1.16673	4.32354	6.75021	16.1051	12.25	9.8572	0.358397	1.22761	-0.720682	-6.72333	10.2295	2.44035	9.05937	-3.45935	-2.11695	-1.76201	8.42605	6.82355	2.83341	-0.147389	-2.02641	-	2	G10	Prasugrel	Cardiovascular	P2Y12 Receptors	Inhibitor	A prodrug form of R-99224
	M2G11	16.4811	9.30545	2.25846	-3.38902	5.20718	-3.07212	4.01481	2.21325	7.93552	2.77286	7.28197	3.78008	9.1991	0.133821	3.47278	2.83088	3.74683	0.207429	-4.5693	-7.3952	1.13377	-4.98632	-3.96351	3.18105	5.81963	-	2	G11	Ciprofloxacin (hydrochloride)	Immunology	Topoisomerase II, Topoisomerase IV	Inhibitor	A fluoroquinolone antibiotic
	M2H2	2.02612	-3.86034	-5.92551	-0.882074	4.72489	-7.72324	-3.22223	-5.80409	-7.98123	-6.18269	0.641289	-2.07589	1.38484	-1.13222	4.01798	-1.38139	-6.57374	-4.49811	-12.4807	-3.44959	-12.8578	-3.95693	-8.19551	1.5106	0.965475	-	2	H02	Neomycin (sulfate)	Immunology	DNA Polymerase	Other	An antibiotic used in tissue culture studies
	M2H3	-17.7251	-17.0206	-4.30348	-8.67978	7.52168	-2.24759	-7.2316	-8.69581	-7.63007	-6.45127	-8.42554	-8.23621	-9.29956	-7.98737	-10.2622	-3.88292	1.09	-5.58976	-11.3763	0.504581	-5.47688	-5.09475	-5.4731	-0.409192	-8.59033	-	2	H03	Verapamil (hydrochloride)	Cardiovascular	L-type Calcium Channels	Blocker	An L-type calcium channel blocker
	M2H4	-1.16897	-3.44875	2.86193	-3.53094	15.0149	2.9425	2.93316	2.78454	2.66766	2.83197	1.82113	2.34928	-2.9901	-4.48553	-0.302368	-3.12847	-0.973793	-0.236251	-11.1961	-6.26861	-11.6953	2.15315	-6.76098	0.294621	-2.41372	-	2	H04	Gatifloxacin	Immunology	DNA Gyrase	Other	A fluoroquinolone antibiotic
	M2H5	-20.9829	-36.6747	-3.33787	-1.86359	4.76475	-5.59137	-7.77233	-17.1407	-14.85	-11.3386	-9.71995	-12.7521	-11.2629	-15.7631	-8.28303	-15.0556	-9.10745	-8.09103	-17.8307	-13.794	-1.06434	-16.249	-12.1007	-0.772905	-10.288	-	2	H05	(S)-Duloxetine (hydrochloride)	Neuroscience	NET, SERT	Inhibitor	A serotonin and norepinephrine reuptake inhibitor
	M2H6	-7.54746	-16.1286	0.0918566	1.22943	9.38757	5.50682	0.488878	6.21472	-10.4796	0.432693	-2.88648	-1.98985	-4.66098	-8.29428	3.84103	-5.13744	1.88512	-1.77672	0.33137	-7.08609	-2.46427	-13.1897	-5.61142	0.694489	-5.01623	-	2	H06	Dantrolene (sodium salt)	Neuroscience	Calcium Release	Inhibitor	An inhibitor of calcium release
	M2H7	2.06143	5.25565	-0.0493069	1.03769	5.27691	-5.25369	-6.37411	0.357471	-11.8972	-5.79189	4.33948	3.61495	-2.27805	-3.36694	6.49759	-0.900641	2.53025	0.928242	-12.4563	2.26946	-4.79549	2.85658	-3.04069	-0.0681197	-1.46345	-	2	H07	Tetracycline (hydrochloride)	Epigenetics	Multiple Targets	Other	A selective antibiotic used in cell culture systems
	M2H8	12.8835	10.9706	-8.20724	-0.778217	19.8128	-0.978664	-1.91344	-8.45644	-8.65332	-5.00047	14.9174	11.9908	-2.03394	-0.148745	1.32253	0.766934	1.12277	-0.0439953	2.84109	1.28197	13.9825	-10.229	1.95991	0.48431	-0.834062	-	2	H08	Thioridazine (hydrochloride)	Neuroscience	Multiple Targets	Other	A typical antipsychotic
	M2H9	-4.86231	-2.36422	6.44867	1.4968	5.4788	7.45305	-4.13114	8.29047	0.740652	3.08826	0.74597	2.05288	-5.60828	-6.23898	1.62531	-2.98079	-3.36062	-5.06478	0.382094	-6.90351	4.42064	-11.6056	-3.36357	-0.102718	-4.75668	-	2	H09	A-771726	Immunology	DHODH	Inhibitor	An active metabolite of leflunomide
	M2H10	-3.3712	-9.9087	2.1996	-1.19666	10.1816	3.17616	-6.08969	6.54072	6.18178	2.45224	0.419355	-1.15981	-3.79055	-4.5602	6.46619	7.25502	2.43707	-3.34056	-10.5487	-4.06565	-3.14073	-0.423063	-4.71707	-0.0901953	-2.71352	-	2	H10	Amiloride (hydrochloride) (hydrate)	Endocrinology	Potassium	Other	A potassium-sparing diuretic
	M2H11	-17.8202	-33.3373	-12.8267	-10.7122	10.716	-16.1561	-7.75071	-25.1629	-20.3639	-17.3584	-8.45964	-9.83815	-9.36056	-12.6033	-33.4286	-36.6552	3.41762	-5.16765	-8.41829	2.45243	-13.0674	-19.0343	-9.52612	-0.288473	-8.91433	-	2	H11	Efavirenz	Immunology	Reverse Transcriptase	Inhibitor	A non-nucleoside reverse transcriptase inhibitor
	M3A2	-1.12082	5.20213	0.939119	-1.69739	4.48902	8.6582	5.16671	-8.47596	-4.27414	0.268702	0.234392	0.971649	-1.35521	0.837184	-0.828375	-1.09433	3.54	4.51166	-6.74806	-1.19978	-13.5935	-8.53276	-7.52778	0.297893	-1.87066	-	3	A02	5-Fluorouracil	Cancer	Thymidylate Synthase	Inhibitor	A prodrug form of FdUMP
	M3A3	-2.50293	-2.59162	-4.91812	0.738628	2.41953	-3.39974	-0.654797	-2.92561	-2.90966	-2.47245	-0.871644	-2.59248	-1.63129	-0.601403	5.51828	-4.60322	-3.08608	2.55802	-13.4889	2.82247	-5.94061	1.20637	-3.85843	-0.39023	-1.93074	-	3	A03	Ampicillin (sodium salt)	Immunology	Transpeptidase	Other	A broad-spectrum antibiotic
	M3A4	-19.2611	-13.7401	-5.89497	-8.12389	2.78882	-12.3767	-3.67663	-4.35558	-4.07894	-6.12197	-9.45576	-10.3103	-9.8053	-10.2567	-15.3466	-7.12888	-9.21827	-7.84962	-10.1158	1.66894	-11.4388	-21.431	-10.0758	-0.932338	-9.20766	-	3	A04	Fluoxetine (hydrochloride)	Neuroscience	SERT	Inhibitor	SSRI antidepressant
	M3A5	5.72232	-4.9913	7.00823	3.11195	12.783	-1.31744	-0.492849	0.473046	0.122589	-0.303664	3.57883	0.160362	2.14349	3.59673	4.77331	-0.726352	-3.2648	3.84571	0.176825	-4.34276	6.3914	-3.39593	-0.301866	-0.335196	1.59168	-	3	A05	Doxycycline (hyclate)	Immunology	Bacterial 30S Ribosomal Subunit	Other	A broad-spectrum tetracycline antibiotic
	M3A6	8.79334	7.25035	-1.67633	2.89592	2.42829	1.08792	-2.40968	-2.42364	-9.4291	-3.29362	5.24749	1.7894	3.54585	5.1809	0.794429	-3.80694	1.48963	2.53607	-7.81744	-0.247774	-4.92854	0.530677	-3.12502	2.07651	3.76202	-	3	A06	Rifampicin	Immunology	RNA Polymerase	Other	A rifamycin antibiotic
	M3A7	-4.596	0.672784	-3.27069	-9.94772	15.5297	-5.69451	-6.68989	-13.4339	-1.12892	-6.7368	-2.26888	-2.81378	-2.32712	0.33921	0.025443	-5.16977	-1.52209	-7.98517	-3.38568	4.17099	-7.38362	5.36739	-0.316981	0.241285	-1.47964	-	3	A07	Darifenacin (hydrobromide)	Neuroscience	Muscarinic M1-5 Receptors	Antagonist	A muscarinic M3 receptor antagonist
	M3A8	-11.9566	3.02556	3.62473	-1.25543	-5.16803	-7.68345	-11.0734	-3.62053	-10.9459	-8.33082	-7.04024	-6.04412	-4.91638	2.42592	-6.52521	-7.29848	-4.96135	-1.43354	-1.62512	-4.04189	0.261064	-10.6416	-3.73836	0.28015	-3.81087	-	3	A08	Teniposide	Cancer	Topoisomerase II	Inhibitor	A topoisomerase II poison
	M3A9	13.302	2.60054	8.03344	-2.06415	3.94949	9.0611	-9.70767	-5.24353	-3.06179	-2.23797	6.88762	3.34564	6.41437	3.05197	3.81654	-6.90066	-7.28998	-1.12479	2.54193	14.522	-1.07116	-2.58715	3.34217	-1.65783	4.52512	-	3	A09	Minocycline (hydrochloride hydrate)	Immunology	Bacterial 30S Ribosomal Subunit	Other	A broad-spectrum tetracycline antibiotic
	M3A10	-0.0379657	-2.02965	1.09264	2.72773	2.95358	-0.951771	-1.71504	2.64424	5.26866	1.31152	1.31043	2.27668	-1.34839	1.79877	-1.1507	-1.62038	9.32648	9.16885	-10.9269	-1.57104	-5.99668	9.82849	-2.17577	1.84846	-0.642595	-	3	A10	Carbamoylcholine (chloride)	Neuroscience	Muscarinic Receptors, nAChRs	Agonist	An agonist of acetylcholine receptors
	M3A11	-22.1874	-8.87185	5.06509	-3.79297	9.2412	-9.61862	-2.02773	-8.48091	-1.17145	-5.32468	-11.0477	-10.8508	-11.1397	-2.6736	-11.7269	-4.52641	-6.12879	-4.85556	-5.21023	-8.5071	-9.59458	-7.04635	-7.44076	-0.484795	-10.0224	-	3	A11	(+)-Pilocarpine (hydrochloride)	Neuroscience	Muscarinic M1-3 Receptors	Agonist	A muscarinic acetylcholine receptor agonist
	M3B2	-12.8335	-22.7162	-3.8629	-1.92373	8.67183	-0.624843	0.808752	-10.2402	-6.20252	-4.06471	-3.3354	-5.55191	-9.49807	-10.5811	-19.2624	1.45138	-1.8086	-2.03357	-3.73209	-3.92879	-7.82578	-6.38597	-5.47741	-0.272437	-8.53885	-	3	B02	Citalopram (hydrobromide)	Neuroscience	SERT	Inhibitor	A selective serotonin reuptake inhibitor
	M3B3	11.779	-7.8483	-10.7724	-6.35952	7.47928	-16.1249	-9.05566	-19.7395	-13.037	-14.4893	13.8493	7.20877	-2.07034	-3.83025	-2.64855	-14.3685	-6.98665	0.384871	-11.6637	-4.49092	-6.40054	-14.1071	-9.1748	-1.04852	-3.62499	-	3	B03	Nimodipine	Cardiovascular	CaV1.2 Channels	Inhibitor	An L-type calcium channel inhibitor
	M3B4	4.02879	7.58829	-3.8386	1.04551	-4.98715	7.19591	4.23183	8.03073	1.45207	5.22764	5.05072	5.93089	-1.02192	-3.24094	2.07958	-1.45649	-3.48245	0.717531	-4.36022	5.00964	-0.574555	2.90563	0.735876	0.373047	-1.80764	-	3	B04	Diazoxide	Cardiovascular	SUR1/KIR6.2	Activator	An activator of SUR1/Kir6.2
	M3B5	7.76036	0.111382	3.2006	-2.32935	12.7107	11.1196	5.62229	8.28784	22.3873	11.8543	7.26701	6.19805	0.493349	-3.71363	4.2993	-1.08474	1.79414	1.06499	-7.48707	-5.86201	-4.77506	-6.51317	-6.16858	-1.16922	-1.62513	-	3	B05	Riluzole (hydrochloride)	Neuroscience	Glutamate Neurotransmission	Inhibitor	An inhibitor of glutamatergic transmission
	M3B6	5.09541	0.164978	10.2188	-1.658	5.50393	0.669446	5.73441	3.72111	1.45664	2.8954	5.47794	6.16425	-0.382527	-1.32968	7.96482	-1.05159	-10.7979	-1.53769	-6.43793	4.91351	6.3696	-17.2561	-3.11199	-1.65743	-3.03229	-	3	B06	9-cis-Retinoic Acid	Endocrinology	RAR, RXR	Agonist	An agonist of RAR and RXR isoforms
	M3B7	10.334	13.525	-2.20258	-4.66005	4.87075	5.16782	0.698263	5.98364	-0.221173	2.90714	4.82403	5.0402	5.50993	1.99541	5.37794	2.93437	-4.28702	0.0284254	-0.906295	8.74293	6.50248	1.2721	3.89355	-0.420383	2.97476	-	3	B07	Deferoxamine (mesylate)	Other	Iron	Inhibitor	An iron chelator and inhibitor of prolyl hydroxylases
	M3B8	-2.1776	-6.44788	4.42583	-1.64875	25.4718	1.43182	1.07377	-5.87996	-4.97678	-2.08779	1.21155	-0.474087	-3.38916	-1.81481	3.20869	-2.33696	4.08756	0.954581	-12.249	2.11402	-5.77238	-7.83788	-5.94557	1.22965	-3.28812	-	3	B08	Tobramycin	Immunology	Bacterial 30S Ribosomal Subunit, Bacterial 50S Ribosomal Subunit,	Other	An aminoglycoside antibiotic
	M3B9	30.9137	11.6424	-9.36373	-1.19632	22.1347	9.41853	-0.673333	-5.78773	-17.3413	-3.59595	10.1886	4.20735	20.7251	7.46747	0.28792	6.72137	3.20061	1.16423	-26.5313	-38.8248	-34.1935	-71.5405	-42.7818	0.633639	18.3201	-	3	B09	Bromocriptine (mesylate)	Neuroscience	Various CNS Receptors	Agonist	A dopamine receptor agonist
	M3B10	-12.9377	-11.0665	5.34569	3.3844	7.6148	-2.9191	-6.8555	0.610682	-8.97656	-4.53512	-6.05003	-2.96323	-6.88765	-6.8499	-3.49567	6.18264	0.876676	-0.902369	-0.0728243	-2.57922	3.40454	-5.83339	-1.27947	-0.310866	-6.40237	-	3	B10	Sumatriptan (succinate)	Cardiovascular	5-HT1B, 5-HT1D, 5-HT1F Receptors	Agonist	An agonist of 5-HT1B and 5-HT1D receptors
	M3B11	-1.28442	5.83942	-4.36383	-1.87899	3.58636	13.5545	4.54555	18.1452	7.95536	11.0501	2.1534	3.30868	-3.43781	-3.54071	2.03176	0.405576	2.12605	3.43801	6.99224	4.55057	8.47813	10.6209	7.65122	-0.106469	-3.59683	-	3	B11	Mecamylamine (hydrochloride)	Neuroscience	nAChRs (α3β4 Subunit)	Antagonist	A noncompetitive nicotinic antagonist
	M3C2	21.132	3.14406	-9.92042	-8.39745	6.30729	-16.4268	-1.59885	-18.2529	-20.9744	-14.3132	18.6354	13.7752	2.49657	3.25736	-6.40704	-19.3859	-6.82349	-1.64826	-5.52998	4.63955	-5.87304	-19.2189	-6.50485	-1.20122	3.17572	-	3	C02	Meclizine (hydrochloride)	Immunology	Histamine H1 Receptors	Antagonist	A histamine H1 receptor antagonist
	M3C3	4.06747	12.29	2.29423	-3.95095	-4.82046	3.73493	5.91303	-0.457337	3.84579	3.2591	2.3245	3.24629	1.74297	4.12689	4.56864	2.30882	-6.12676	-4.75186	2.87193	5.60198	-2.15154	6.87985	3.2913	-2.28614	-0.262267	-	3	C03	Dorzolamide (hydrochloride)	Neuroscience	Carbonic Anhydrase	Inhibitor	A carbonic anhydrase inhibitor
	M3C4	5.51786	7.7224	-3.23706	-2.75381	5.57489	7.44958	0.250337	3.28869	3.16414	3.53819	4.71168	2.20184	0.80618	0.174233	-1.38474	-1.11544	4.97639	0.453453	-3.53092	3.74611	-1.69903	-8.17461	-2.42386	-0.801458	-0.729715	-	3	C04	Bumetanide	Cardiovascular	NKCC1	Inhibitor	An NKCC1 inhibitor
	M3C5	-0.0193902	4.1036	3.6459	0.824558	5.15634	9.03498	6.38392	0.0473727	1.00456	4.11771	1.50214	2.87808	-1.52153	-2.2691	3.34934	0.841456	1.53461	-2.69079	-4.03651	10.1748	2.35342	-1.73898	1.67894	-0.313207	-2.36133	-	3	C05	Dexrazoxane	Cardiovascular	Iron, Topoisomerase 2A	Inhibitor	Topoisomerase IIα inhibitor and intracellular ion chelator
	M3C6	-0.467741	-5.00955	-2.967	-6.88196	26.5123	13.1698	8.91222	4.09083	-1.49921	6.1684	2.12187	4.31955	-2.58961	-4.90293	1.28093	-8.65234	4.36799	2.78633	2.02131	0.74627	-1.08535	-23.109	-5.36594	1.49641	-3.29942	-	3	C06	Clemastine (fumarate)	Immunology	Histamine H1, Muscarinic Receptors	Antagonist	A histamine H1 receptor antagonist
	M3C7	5.93536	7.43038	-1.89209	-3.96718	11.9467	11.6491	2.35314	3.91288	0.101323	4.5041	4.25154	3.37164	1.68383	0.0733863	2.03912	1.29223	3.65976	-3.80453	3.63063	2.90959	3.34584	-5.6886	1.04012	-0.697631	0.359361	-	3	C07	Maraviroc	Immunology	CCR5	Antagonist	A CCR5 antagonist
	M3C8	0.484528	4.57316	-0.16942	7.32347	-0.499948	5.60587	5.81535	8.17137	2.73853	5.58278	2.01467	1.78021	-1.53014	-2.5789	-1.69013	2.00138	-6.4959	4.53984	-3.36762	7.36668	5.58232	0.229061	2.44336	0.508311	-2.34371	-	3	C08	Lenalidomide	Cancer	CRBN	Activator	An analog of thalidomide
	M3C9	-4.75941	-0.464988	5.41083	-1.92746	12.1022	5.41828	0.547025	3.53799	14.864	6.09182	-0.48851	-1.22649	-4.2709	-6.3032	0.847124	-2.7027	-7.60845	-1.90028	-5.22894	-0.0976906	2.30384	-2.36983	-1.35741	-1.27176	-3.63304	-	3	C09	Vandetanib	Cancer	Multiple Kinases	Inhibitor	A multi-kinase inhibitor
	M3C10	20.09	11.2102	-2.22642	-1.86874	19.8276	18.4684	3.97405	14.7257	10.6482	11.9541	17.8495	16.6897	2.2405	0.255457	7.93683	2.75824	-0.541643	1.67204	-1.80943	0.404114	-10.9076	-18.9964	-7.8366	-1.37034	1.26412	-	3	C10	Dimethyl fumarate	Immunology	Nrf2	Other	An antioxidant with immunological actions
	M3C11	4.33892	10.554	-1.56134	-3.50053	9.26393	9.17797	1.44652	11.8495	0.0522604	5.63156	5.39628	4.85329	-1.05736	-1.72314	-0.518194	-4.74725	1.62601	-0.33606	7.80192	4.68119	3.23871	-3.18553	3.12482	1.05645	-1.90243	-	3	C11	Posaconazole	Immunology	CYP51	Other	An antifungal agent
	M3D2	7.35517	4.80004	-0.118396	-0.15353	-1.01021	0.0232937	3.70869	7.15572	11.6531	5.63521	3.25512	2.49465	4.10004	-4.79675	-1.17525	-0.395979	2.18283	3.9097	-0.448198	4.61814	0.0277606	0.53151	1.17305	0.231159	0.823027	-	3	D02	Abacavir (sulfate)	Immunology	Reverse Transcriptase	Inhibitor	An antiviral nucleoside analog
	M3D3	3.85833	6.11446	0.292661	0.0877535	-0.0444213	3.42334	7.52628	8.57647	-1.30842	4.55442	1.34681	0.996922	2.51152	-1.49578	-4.1254	-8.41369	1.18031	-5.02465	-0.217435	1.55424	6.63179	-5.96504	0.491639	1.15243	0.586869	-	3	D03	Ceftazidime (hydrate)	Immunology	PBP3	Other	A cephalosporin antibiotic
	M3D4	5.78043	-3.72724	3.50609	4.53687	22.8683	3.48475	4.39425	-1.09566	8.45528	3.80965	4.28283	2.17563	1.4976	-0.458833	1.14328	3.78371	2.74039	1.42989	-1.38458	3.90288	-2.27166	-2.06493	-0.46382	-1.07391	0.877969	-	3	D04	Moxifloxacin (hydrochloride)	Immunology	DNA Gyrase	Other	A fluoroquinolone antibiotic
	M3D5	-1.60501	10.9899	-4.26312	-10.6842	14.3114	11.4549	0.617342	3.0146	2.02442	4.27782	2.04148	7.41124	-3.64649	0.400952	5.8503	5.7843	0.760851	9.09251	-9.15851	-5.33226	-7.87724	-17.4905	-9.97389	-0.092433	-4.85254	-	3	D05	Gemfibrozil	Cardiovascular	PPARα, PPARγ	Agonist	A PPARα and PPARγ agonist
	M3D6	1.69092	9.0464	0.667824	-5.57589	4.36938	13.863	2.50753	12.1303	0.433899	7.23368	3.44499	4.48575	-1.75407	-2.83275	-0.461165	0.220295	-0.811835	2.40676	7.32239	-2.4864	6.09726	1.1979	3.02354	1.49906	-2.21434	-	3	D06	Amlodipine	Cardiovascular	CaV Channels	Blocker	An L-type calcium channel blocker
	M3D7	-22.2585	-28.1178	-4.17475	9.22626	8.65051	-14.0934	-12.9535	-17.5979	-15.8286	-15.1183	-11.0144	-8.40165	-11.2441	-11.6605	-2.04652	-0.0709614	1.90665	8.17397	-9.32992	-8.30777	-13.7453	-15.841	-11.8153	-0.600845	-10.2432	-	3	D07	Sertraline (hydrochloride)	Neuroscience	SERT	Inhibitor	A selective serotonin reuptake inhibitor
	M3D8	-16.2456	-32.0044	-15.9559	-11.1983	8.91518	-17.0757	-6.89351	-19.1306	-18.3742	-15.3685	-5.48037	8.89667	-10.7652	-3.3841	-42.5971	-45.4202	-19.4384	-18.1179	-8.75353	-6.05126	-7.5407	-17.4687	-10.1845	-0.439924	-6.04725	-	3	D08	Mitoxantrone (hydrochloride)	Cancer	DNA (Intercalating Agent), Topoisomerase II, HIV Integrase	Inhibitor	An inhibitor of topoisomerase II
	M3D9	2.58705	5.8766	2.62538	2.5573	1.08299	3.01367	4.05734	5.91234	-0.712894	3.06762	2.881	3.4545	-0.293949	-0.609016	-1.61338	2.72429	-9.25725	2.59874	2.19494	6.06818	2.6585	1.38034	3.06624	-0.714328	-1.25555	-	3	D09	Busulfan	Cancer	DNA (Alkylating Agent)	Other	An alkylating antineoplastic agent
	M3D10	4.33191	14.0319	-10.8479	-4.18824	20.3903	2.80541	1.61312	6.62938	-2.26562	2.19558	5.68709	12.2436	-1.35518	10.225	-0.319324	4.01039	-3.52064	-2.25318	0.867305	3.36127	-0.367568	-4.05944	-0.05886	-1.98941	-2.50562	-	3	D10	Leflunomide	Immunology	AhR, DHODH	Inhibitor	A prodrug form of A-771726
	M3D11	3.31156	-5.03197	-5.47458	3.54094	15.2893	-1.61019	7.68829	8.32458	5.47702	4.96992	6.15767	1.72852	-2.84611	-2.33442	-6.12365	9.35842	-3.01842	0.584793	-12.4628	-5.40353	2.2258	-7.62897	-5.82662	-0.663854	-2.00906	-	3	D11	Silodosin	Other	α1A-Adrenergic Receptors	Antagonist	A potent α1A-adrenoceptor antagonist
	M3E2	6.22717	1.85862	-3.44623	-5.05933	9.22124	8.84771	0.714584	7.90667	1.81576	4.82118	6.62691	1.99772	-0.399747	-5.47505	1.01407	-7.26036	-3.73412	-6.14	9.37925	-3.83032	1.22227	5.08956	2.95594	0.538555	-1.85057	-	3	E02	Aprepitant	Neuroscience	NK1	Antagonist	An antiemetic and NK1 antagonist
	M3E3	29.3364	12.7096	-9.20102	4.42766	20.5841	-1.9168	-0.552336	-1.10388	-6.50214	-2.51879	10.3397	5.5646	18.9967	19.9436	0.145793	7.43345	-6.37952	-0.775738	-9.78259	-8.90017	-3.26784	-25.9977	-11.9963	0.475271	15.3724	-	3	E03	Loperamide (hydrochloride)	Other	μ-Opioid Receptors	Other	Anti-diarrheal medicine
	M3E4	2.2724	4.2883	0.583624	-6.74475	4.36295	9.05461	-1.45665	7.09756	-1.30083	3.34867	-0.0125699	1.72167	2.28497	-0.691917	-4.81379	-4.18045	0.453678	-1.8067	2.51101	-2.58901	0.783961	-2.51959	-0.462658	-1.46236	-0.361042	-	3	E04	Pentostatin	Cancer	ADA	Inhibitor	An irreversible adenosine deaminase inhibitor
	M3E5	-0.858982	1.90817	0.50563	-0.65655	14.5928	7.84542	11.041	8.67736	-4.92127	5.66064	-0.0174134	3.47161	-0.841569	-4.26333	0.0726483	1.73311	3.63717	0.246912	0.507072	2.04034	1.44607	-4.51313	-0.13916	-1.21938	-2.42674	-	3	E05	Omeprazole	Immunology	H+/K+ ATPase	Inhibitor	An irreversible inhibitor of the gastric proton pump
	M3E6	-3.33221	5.01732	3.11258	6.51154	5.53024	6.78706	2.54921	10.2184	-1.0392	4.62887	-0.369447	2.09572	-2.96277	-2.79826	-4.24075	-1.81183	-0.251037	-3.12304	4.68818	3.55047	10.6455	3.19419	5.51033	1.14841	-3.45224	-	3	E06	Meloxicam	Immunology	COX-2	Inhibitor	A selective COX-2 inhibitor
	M3E7	10.1793	9.37982	4.46428	1.96338	3.49523	8.43458	1.2513	14.6577	0.721313	6.26623	5.96767	2.60678	4.21162	-3.11184	-1.50042	0.351104	-6.48486	-0.801404	-2.63829	2.05929	8.22563	1.29468	2.22608	-1.4019	2.19835	-	3	E07	Rasagiline	Neuroscience	MAO-B	Inhibitor	An inhibitor of MAO-B
	M3E8	0.202742	-6.02861	5.84885	1.36064	4.28715	21.9155	10.3959	10.4971	8.97066	12.9448	3.41981	-0.0809109	-3.21707	-6.74816	3.21224	-1.58424	-5.26121	1.63029	7.92793	0.203895	2.53295	2.7699	3.34942	-1.05758	-3.57	-	3	E08	Vardenafil (hydrochloride hydrate)	Cardiovascular	PDE5, PDE6	Inhibitor	An inhibitor of PDE5 and PDE6
	M3E9	10.7913	0.521418	-0.239712	3.35313	11.1122	15.5735	14.6495	3.70136	2.08277	9.00178	5.07418	3.68579	5.71716	1.3155	4.69216	0.0664413	2.99517	2.18708	7.19269	0.561233	12.7919	3.95334	6.11555	2.06303	2.06586	-	3	E09	Finasteride	Other	5α-Reductase Type II	Inhibitor	An inhibitor of 5α-reductase type II
	M3E10	7.68683	15.741	-4.6504	-0.569829	2.21913	13.4172	8.54373	22.3868	17.304	15.4129	7.9203	9.86348	-0.233479	-3.84275	7.15699	-3.84097	5.5286	4.24713	0.707648	2.21219	10.6637	9.60345	5.78749	1.25842	-2.47423	-	3	E10	Rabeprazole (sodium salt)	Immunology	H+/K+ ATPase	Inhibitor	A proton pump inhibitor
	M3E11	-14.9983	-10.3268	-2.30089	8.27168	-4.07509	-3.0297	-3.9673	-1.80056	-5.16938	-3.49174	-7.43359	-6.39685	-7.56474	-1.84439	-7.15676	2.30346	-4.53882	0.850006	3.26456	-1.70826	-5.38251	-1.75629	-1.40488	-0.403926	-7.09655	-	3	E11	Imiquimod	Immunology	TLR7	Agonist	A TLR7 agonist
	M3F2	-1.82256	-0.937923	5.47264	-2.71188	7.16914	7.7459	6.1501	1.00097	4.50617	4.85078	0.1589	-1.19943	-1.98147	-7.82378	-5.5013	0.740523	0.592662	-4.12949	13.07	1.8716	9.57355	-0.533065	5.98627	-0.222511	-2.76583	-	3	F02	Stavudine	Immunology	Reverse Transcriptase	Inhibitor	An inhibitor of HIV reverse transcriptase
	M3F3	8.08599	4.11419	3.83877	4.05621	-3.90564	10.0873	9.33293	16.4492	0.91312	9.19562	5.75722	2.69978	2.32877	-2.03179	-5.50574	-1.86395	-6.19172	-0.0916448	9.50472	2.9448	4.60052	-0.377508	4.15888	-1.09603	0.928339	-	3	F03	Probenecid	Neuroscience	OATs, MRP1, TRPV2	Inhibitor	An inhibitor of OATs and MRP1 and an agonist of TRPV2
	M3F4	2.53092	5.60855	0.127518	-0.17162	-0.910161	8.47798	5.59237	7.89615	5.09166	6.76454	4.30442	1.75694	-1.7735	-1.23793	1.16013	0.128449	3.97457	2.01709	4.17269	-2.03546	5.01305	-1.1476	1.49142	0.59745	-1.73714	-	3	F04	Zoledronic Acid (hydrate)	Cancer	Hydroxyapatite, Osteoclasts	Inhibitor	A bisphosphonate that inhibits bone resorption
	M3F5	-0.660977	0.220107	1.74853	5.62462	1.48303	2.19404	6.13284	9.90098	-0.229297	4.49964	-0.00274422	3.38115	-0.658233	-0.809161	1.0319	-0.37984	-2.60619	0.063834	-10.2925	4.2592	8.24497	-2.01934	0.0388292	-1.18271	-1.11985	-	3	F05	Metyrapone	Neuroscience	CYP450	Inhibitor	An 11β-hydroxylase inhibitor
	M3F6	-22.2609	-34.0036	-3.3463	-3.61422	10.957	-12.4991	-7.17667	-15.1612	-10.7238	-11.3902	-10.8166	-11.1837	-11.4442	-14.0625	-2.08075	-10.3448	-3.57329	0.908753	-2.27586	-6.81495	-6.89193	-19.9015	-8.98032	-0.523648	-10.4341	-	3	F06	Paroxetine (hydrochloride)	Neuroscience	SERT	Inhibitor	A selective serotonin reuptake inhibitor
	M3F7	6.76588	8.04405	-3.59458	-1.85484	12.1353	5.20855	5.3396	8.38383	-0.276692	4.66382	4.41808	1.57139	2.3478	-2.23602	-7.17621	-3.44289	-3.1225	0.00491497	-9.78412	6.2633	7.06679	3.67256	1.79538	-0.161535	0.691417	-	3	F07	Ondansetron (hydrochloride hydrate)	Other	5-HT3 Receptors	Antagonist	A competitive serotonin type 3 receptor antagonist
	M3F8	-4.3738	-0.985304	-3.97929	2.01949	19.5723	2.75289	2.62508	-3.81955	-1.73487	-0.0441128	-1.661	-1.38568	-2.7128	-1.62359	6.44084	-0.837175	-3.48618	0.3215	-0.804263	-0.246703	0.169631	12.0457	2.78184	-0.285809	-2.32861	-	3	F08	Azithromycin	Immunology	Bacterial 50S Ribosomal Subunit	Other	A macrolide antibiotic
	M3F9	-9.9695	-8.09422	-5.25053	1.08479	9.86723	-6.73792	1.36003	-2.30697	-8.02764	-3.92813	-6.13289	-4.87211	-3.83661	-2.42461	-8.99287	-7.30844	0.222591	4.49625	1.59239	1.12126	5.89212	5.12369	3.42311	1.38368	-3.59225	-	3	F09	Bazedoxifene (acetate)	Endocrinology	ERα, ERβ	Modulator	A selective estrogen receptor modulator
	M3F10	-14.6922	-5.76287	4.82386	2.68411	-2.96847	-1.03139	-5.04892	-12.717	2.5927	-4.05116	-8.36023	-8.19389	-6.33198	-3.37021	-4.91919	0.978537	-6.24458	-3.0815	-0.409667	2.70125	-9.83986	-15.5665	-5.78795	-1.41643	-5.51623	-	3	F10	Clindamycin	Immunology	Bacterial 50S Ribosomal Subunit	Other	A lincosamide antibiotic
	M3F11	-7.11236	-9.8729	6.04754	3.54799	6.65029	-3.41088	1.87115	-3.05732	-13.0868	-4.42097	-3.62435	-2.45891	-3.48801	-1.38917	-10.427	-4.14436	-0.752877	-2.28955	4.43271	-9.31832	6.62305	1.1663	0.716682	0.766315	-2.79776	-	3	F11	Doxorubicin (hydrochloride)	Cancer	DNA (Intercalating Agent), Topoisomerase II, HIV Integrase	Other	An anthracycline antitumor antibiotic
	M3G2	-8.28501	-13.8216	-0.125706	0.844111	14.1374	8.27116	-0.894984	3.35102	3.63961	3.5917	-3.86515	-2.90728	-4.41987	-3.72729	-6.30169	0.110901	1.53777	0.743942	-14.9591	-0.324357	-6.50905	-11.3647	-8.29856	-1.50989	-4.50926	-	3	G02	Exemestane	Endocrinology	Steroidal Aromatase	Inhibitor	A third generation, irreversible steroidal aromatase inhibitor
	M3G3	10.8894	3.0328	-3.79576	5.16001	9.95393	8.6328	13.5918	4.59199	4.52325	7.83495	5.09779	4.25399	5.7916	-0.137691	-0.214293	-2.57388	4.08552	-2.20453	3.41872	13.5934	5.36096	-0.0391803	5.57422	0.867672	3.34436	-	3	G03	Glyburide (potassium salt)	Endocrinology	SUR1/KIR6.2	Inhibitor	A sulfonylurea inhibitor of SUR1/Kir6.2
	M3G4	-7.19274	-19.3158	6.29595	1.13871	17.735	0.381314	-4.417	-7.69326	-12.985	-6.1785	-3.63296	-4.99794	-3.55978	-5.44636	-6.00418	-9.9444	-5.08316	-10.3991	-10.7781	-9.72878	-9.71149	-20.2177	-12.6183	0.710267	-3.68814	-	3	G04	(±)-Ibutilide (hemifumarate)	Cardiovascular	IKr	Blocker	A class III antiarrhythmic drug
	M3G5	-0.740232	-1.88832	3.2399	5.58866	-5.19245	0.990123	9.72057	0.219473	-10.3841	0.136522	-0.59859	1.43239	-0.141642	-3.26009	0.747686	2.15045	-1.6444	-4.56127	0.00611745	-3.52424	0.106533	-11.0253	-3.61848	-0.021359	-1.31436	-	3	G05	Linezolid	Immunology	Bacterial 50S Ribosomal Subunit	Other	An antibiotic active against Gram-positive bacteria
	M3G6	10.3276	12.815	-3.19401	0.226573	2.34917	2.05146	7.73082	18.7861	8.60865	9.29426	3.87054	2.2009	6.45709	-4.16288	6.74084	-2.53018	-7.76159	-3.25481	-1.71754	7.91949	10.942	-2.46912	3.65946	-1.21944	3.6326	-	3	G06	Methylprednisolone	Immunology	Glucocorticoid, Mineralocorticoid Receptors	Inhibitor	A synthetic glucocorticoid
	M3G7	-0.913148	3.31282	-2.04127	3.2361	8.03011	9.01849	8.25835	3.73508	11.9339	8.23645	0.986021	1.72551	-1.89917	-3.30519	-1.34522	-0.538345	-1.40293	0.00230787	0.690558	5.29575	7.94771	5.63946	5.07175	0.544849	-2.53498	-	3	G07	Miglitol	Endocrinology	α-Glucosidase	Inhibitor	An inhibitor of α-glucosidases
	M3G8	11.1712	5.1911	-7.66232	2.07158	20.4154	16.3816	9.89051	4.19577	-4.59622	6.46792	17.0193	10.3789	-5.84813	0.78894	-36.4634	5.69451	-4.98689	5.1451	-0.495376	-2.49494	-6.72785	-8.44338	-4.54964	-0.501656	-4.21445	-	3	G08	Prazosin (hydrochloride)	Neuroscience	α1-Adrenergic, MT3 Receptors	Antagonist	An α1-adrenergic receptor antagonist
	M3G9	12.8594	7.80135	-2.3541	2.86781	11.1012	3.93637	-0.136674	12.4658	0.727366	4.24822	6.89182	3.99221	5.96759	0.382542	-3.86771	5.24308	1.90305	-1.94204	-5.06365	-4.34424	-4.20584	3.83927	-2.45287	1.65401	3.83669	-	3	G09	Sulfasalazine	Immunology	NF-kB/IkB	Inhibitor	Inhibitor of NF-κB activation; also inhibits SXC and folate transporter 1
	M3G10	-22.4778	-18.2329	-5.94923	1.45327	18.7797	-5.8515	2.78343	-6.60297	-2.82744	-3.12462	-11.6356	-9.96534	-10.8422	-0.517997	-14.029	-2.40103	-2.76732	-2.50211	-11.1551	-8.97698	0.113483	-20.433	-10.1222	-0.141078	-9.75685	-	3	G10	Tigecycline	Immunology	Bacterial 30S Ribosomal Subunit	Other	A glycylcycline antibiotic
	M3G11	-20.3472	-21.9783	-5.37993	-0.221272	11.0762	-16.7948	-5.66526	-16.9284	-2.93545	-10.581	-10.7689	-10.9741	-9.5783	-5.40193	-0.0539311	-0.467695	7.07581	9.57678	-3.17187	-3.76121	-9.56983	-24.2261	-10.1915	1.21397	-8.66138	-	3	G11	Tolterodine (tartrate)	Neuroscience	Muscarinic M1-5 Receptors	Antagonist	A muscarinic acetylcholine receptor antagonist
	M3H2	3.07778	4.04686	5.6566	1.54968	0.227516	-1.96207	-4.97682	-1.47135	-2.28056	-2.6727	2.11232	0.53053	0.965462	1.59549	-1.16553	-5.96409	7.48694	1.62481	-10.7211	-4.24217	-4.01326	2.18251	-4.19859	-0.701651	1.37957	-	3	H02	Varenicline (tartrate)	Neuroscience	nAChRs (α7)	Agonist	An agonist of α7 and α4β2 nAChRs
	M3H3	11.2301	-0.74649	-6.74833	5.81439	26.8149	5.49307	10.341	-0.225968	6.39675	5.5012	9.07989	3.32807	2.15017	3.63073	-9.6803	6.88252	3.93474	-1.61471	-35.1989	-22.736	-28.2439	-50.9727	-34.3149	1.45051	1.70674	-	3	H03	Ziprasidone (hydrochloride hydrate)	Neuroscience	Various CNS Receptors	Antagonist	An atypical antipsychotic
	M3H4	11.67	1.60116	-4.78604	2.89809	12.6005	6.61077	1.73547	0.838488	-6.90611	0.569655	9.86026	2.7503	1.80972	0.424873	0.762698	0.267767	1.05093	1.4821	-16.052	-9.676	-14.9918	-12.1768	-13.2334	0.512603	1.5459	-	3	H04	Cilostazol	Cardiovascular	PDE3A	Inhibitor	A PDE3A inhibitor
	M3H5	7.17069	-3.43937	7.00434	-4.05598	-1.01061	14.594	9.09056	-1.282	9.37442	7.94425	5.35139	1.72258	1.81931	-5.46013	7.58661	0.826765	1.44587	-1.92198	1.30678	-8.41063	-7.78251	-2.74067	-4.41601	-0.0710182	0.77949	-	3	H05	Dofetilide	Cardiovascular	IKr	Inhibitor	An antiarrythmic agent that inhibits potassium channels
	M3H6	-5.84446	-7.86175	6.1371	-0.482221	-5.6644	-1.96777	4.13823	5.36707	-2.84572	1.17295	-1.73781	-2.04115	-4.10664	-5.00353	0.987067	-3.78089	8.33808	-4.62489	-7.17122	3.05951	-4.00783	-5.61417	-3.54798	0.949376	-3.52145	-	3	H06	R-(−)-Deprenyl (hydrochloride)	Neuroscience	MAO-B	Inhibitor	A selective inhibitor of MAO-B
	M3H7	23.7693	11.1237	-10.859	-1.72866	11.7679	-1.29955	1.62332	-1.55633	0.672106	-0.140113	18.1814	9.39451	5.58794	3.7267	-10.478	-0.909723	-6.07918	-2.67659	-5.50949	-6.3663	-1.50902	-21.1731	-8.64873	-1.07605	3.5264	-	3	H07	Trifluoperazine (hydrochloride)	Neuroscience	α1A-Adrenergic, Dopamine D2 Receptors		An anti-adrenergic and anti-dopaminergic agent
	M3H8	-2.89414	-4.81895	-2.10646	3.60788	0.772272	0.700968	-5.94839	3.79004	-12.5476	-3.50124	-0.176582	0.352524	-2.71756	3.84051	0.844647	3.87659	1.09407	1.02782	-1.21511	1.83802	-0.890052	-12.0412	-3.08634	0.300995	-2.24038	-	3	H08	Nevirapine	Immunology	Reverse Transcriptase	Inhibitor	An NNRTI
	M3H9	-16.6784	-8.74172	1.6931	-2.53033	1.35665	0.917359	-7.30444	-10.6874	-7.37629	-6.1127	-8.09541	-9.07438	-8.58299	-1.23679	-9.89142	2.13064	-1.69464	-4.49866	2.59855	-4.94843	-3.02353	3.80361	-0.4017	-0.0601077	-7.56121	-	3	H09	Zanamivir	Immunology	Neuraminidase	Inhibitor	An antiviral that inhibits neuraminidase
	M3H10	-14.9202	-7.0743	-8.83837	-2.73999	18.7329	-3.80518	-8.78777	-9.39512	-0.301258	-5.57233	-5.62582	-6.14356	-9.29436	-3.88963	-2.8343	-7.69315	3.97406	2.50414	-1.85312	-14.1304	0.258958	-7.42719	-5.84275	-0.973822	-8.75396	-	3	H10	Roflumilast	Immunology	PDE4B, PDE4D	Inhibitor	A PDE4 inhibitor
	M3H11	-22.9518	-27.1176	2.8213	0.499191	17.7097	-14.4443	-1.40192	-15.8102	-9.24569	-10.2255	-11.4405	-13.9016	-11.5113	-9.66764	-1.62626	-13.8305	1.33994	2.49889	-18.1781	-2.52227	-6.77373	-3.81154	-7.83067	-0.335583	-10.3637	-	3	H11	Nelfinavir (mesylate)	Immunology	HIV-1 Protease	Inhibitor	An HIV-1 protease inhibitor
	M4A2	-10.0366	-14.1736	-2.59449	-4.57511	2.0019	6.38652	11.4489	-0.0260235	4.13951	5.48721	-3.81202	-2.43637	-6.2246	-8.41548	-9.39558	-7.37644	-13.2681	-6.95522	-1.77035	6.7018	-14.5785	-2.49723	-3.04532	-1.65323	-6.17905	-	4	A02	Ivacaftor	Immunology	CFTR	Activator	A CFTR potentiator
	M4A3	-2.75975	-4.28918	-1.14904	-1.77508	9.10419	-3.9184	2.44862	2.30832	8.90527	2.43595	1.61231	4.99907	-4.37206	-5.26775	6.6452	-5.5867	-0.0599058	2.27529	-8.49219	1.40459	-1.57083	-3.39874	-3.02354	1.20988	-4.08306	-	4	A03	Abiraterone Acetate	Immunology	CYP17A1	Inhibitor	A CYP17A1 inhibitor
	M4A4	1.38162	9.54977	11.2086	-2.27149	-11.8715	-2.33028	-1.5615	-5.4248	7.69462	-0.405487	2.63877	4.57803	-1.25715	0.047935	3.13641	1.9567	0.00235553	-0.991679	-2.70599	-3.52753	-4.85265	-5.75437	-4.21938	1.03934	-1.60438	-	4	A04	Indinavir (sulfate)	Immunology	HIV-1 Protease	Inhibitor	An HIV-1 protease inhibitor
	M4A5	-5.84988	-6.62797	-0.326819	3.49914	8.00414	16.0336	0.631486	2.73505	4.42824	5.9571	0.285875	3.92351	-6.13575	-5.62719	2.95751	1.83011	-0.780946	-0.162171	10.3449	1.0296	1.67787	3.49647	4.12796	-0.284542	-5.79642	-	4	A05	Ketoconazole	Immunology	Sterol 14α Demethylase	Inhibitor	A triazole antifungal agent
	M4A6	8.93489	11.4739	-15.8999	-3.13573	8.93381	-9.93811	-7.78051	-13.0133	-16.5793	-11.8278	11.7787	14.5562	-2.84378	5.44429	2.91422	-13.264	-4.41894	-3.41698	-6.71305	-5.21276	-6.22385	-23.6806	-10.4668	-1.09309	-0.805812	-	4	A06	Amiodarone (hydrochloride)	Cardiovascular	hERG	Blocker	An antiarrhythmic agent
	M4A7	-19.0745	-31.2513	-10.188	4.36683	-0.151421	-16.5343	-1.33431	-15.0416	-17.6472	-12.6393	-7.67447	-10.6056	-11.4001	-15.8354	-2.88994	-9.40629	-10.834	-3.7842	-4.99596	0.846747	-2.79707	-23.9477	-7.95033	-0.545185	-10.1179	-	4	A07	Clotrimazole	Immunology	Sterol 14α Demethylase	Inhibitor	An imidazole antifungal
	M4A8	-0.0520402	1.66431	-0.933236	1.18566	5.30361	4.11481	4.55528	0.589849	0.193171	2.36328	1.59782	5.26705	-1.64986	-0.820683	4.66292	1.57916	4.87162	0.760133	-5.61528	-1.59259	0.613592	4.39363	-0.559412	-0.58808	-2.36744	-	4	A08	CAL-101	Cancer	PI3K p110δ	Inhibitor	A selective PI3K p110δ inhibitor
	M4A9	-1.77609	-1.72236	-5.41275	3.08961	2.04476	1.13526	0.40641	-4.89097	3.0975	-0.0629495	0.566212	2.92174	-2.3423	-0.733784	0.0506502	4.21838	-5.79306	-7.25688	5.22368	-0.0204105	-0.676357	-11.6769	-1.79676	0.787655	-2.29287	-	4	A09	Minoxidil	Cardiovascular	COX-1	Inhibitor	An anti-hypertensive vasodilator
	M4A10	38.448	5.14397	-12.9808	-15.8547	12.2445	-6.98745	-1.93651	-16.0663	-13.8447	-9.70874	29.2144	13.1671	9.23357	2.16604	2.83933	7.95692	-10.0352	-1.25326	-3.5807	-8.60179	-8.03714	-16.0412	-8.19125	-2.5243	5.61496	-	4	A10	Disulfiram	Neuroscience	Aldehyde Dehydrogenase	Inhibitor	An irreversible inhibitor of aldehyde dehydrogenase
	M4A11	-5.55453	-2.37139	-3.07049	-4.08938	1.6586	1.54965	8.27089	-3.60261	0.340741	1.63967	-1.70295	0.945818	-3.85158	-2.72303	1.75401	1.03587	0.636403	-0.914208	-0.374829	7.89386	-0.771803	-2.73153	0.994676	-0.163073	-3.62047	-	4	A11	Captopril	Cardiovascular	ACE	Inhibitor	An ACE inhibitor
	M4B2	11.0448	7.69014	2.14404	-4.16601	6.43217	6.65711	-2.3342	-13.2406	-11.1791	-5.02418	6.00987	6.5206	5.03497	11.0111	0.58469	-1.41277	-1.06696	4.23727	10.4181	6.08017	-1.38421	-9.62322	1.36346	0.65005	4.07487	-	4	B02	Auranofin	Immunology	Thioredoxin Reductase	Inhibitor	A gold-thiol complex with diverse biological activities
	M4B3	4.21841	11.2801	3.45142	-4.01997	8.554	6.47082	8.36523	1.85071	0.871864	4.38966	2.59502	5.72533	1.62339	-2.36573	6.45443	2.06556	-1.55043	0.798953	-3.89655	11.5461	7.38055	2.28835	4.32037	1.09072	0.224504	-	4	B03	Kanamycin A (sulfate)	Epigenetics	Bacterial 30S Ribosomal Subunit	Inhibitor	An antibiotic used in molecular biology
	M4B4	1.0237	1.52225	-1.36197	-0.845869	-0.532161	7.15912	13.0927	14.3895	5.2715	9.97819	1.69317	3.19096	-0.669464	-4.7805	-1.15794	1.56711	-14.4162	-2.30529	-1.38453	2.7798	5.01994	5.95022	3.08211	-1.0417	-2.24942	-	4	B04	Vancomycin (hydrochloride)	Immunology	Transpeptidation	Inhibitor	A glycopeptide antibiotic
	M4B5	6.70817	14.6827	0.568579	-6.44848	-3.12267	19.4103	1.1416	9.63382	1.3488	7.88363	5.22896	7.15017	1.47921	-2.26532	5.69438	3.2024	3.94338	2.73404	10.2562	2.87981	3.11393	2.32974	4.63566	0.259905	-0.0791523	-	4	B05	Amprenavir	Immunology	HIV Protease	Inhibitor	A selective HIV protease inhibitor
	M4B6	10.0474	17.1933	1.1567	-4.11586	-3.58248	11.1817	9.86512	4.96047	0.25113	6.5646	6.86938	7.38551	3.17798	2.88548	3.89406	4.77048	-6.59152	-2.28578	3.18685	-1.95242	6.86604	-3.78329	1.07005	-0.26625	0.500332	-	4	B06	PSI-7977	Immunology	DNA Replication	Inhibitor	A prodrug for an inhibitor of the RNA polymerase of hepatitis C virus
	M4B7	10.8698	7.12235	2.17143	3.94499	5.07842	10.1045	9.34628	3.60258	2.54417	6.39937	8.41017	8.01545	2.4596	0.631035	-0.11202	5.48209	8.59857	2.94245	10.1859	9.07324	5.27962	12.0501	9.13798	1.84731	1.58273	-	4	B07	Amikacin	Immunology	Bacterial 30S Ribosomal Subunit	Inhibitor	An aminoglycoside antibiotic
	M4B8	4.23871	-0.220347	-2.86528	-3.46515	4.89512	10.904	7.22996	20.0003	11.9955	12.5324	5.19117	3.79626	-0.952461	-5.44641	8.85485	5.90103	5.27429	-1.36113	-5.98322	-5.81909	0.0397178	-1.18082	-3.2451	0.230463	-2.4613	-	4	B08	Budesonide	Endocrinology	Glucocorticoid Receptors	Agonist	A glucocorticoid and an agonist of glucocorticoid receptors
	M4B9	4.76092	12.0852	-3.94092	-3.28561	10.2022	22.8773	9.02493	6.64727	13.6809	13.0576	3.43449	7.2507	1.32643	-1.20066	3.27742	5.99411	-0.133265	-4.14329	11.6356	4.55512	7.39506	10.4273	8.49401	-0.151459	-1.02179	-	4	B09	Pitavastatin (calcium salt)	Cardiovascular	HMG-CoA Reductase	Inhibitor	An HMG-CoA reductase inhibitor
	M4B10	-3.13171	-2.73032	0.913218	2.06608	21.1664	9.30704	8.65383	2.17721	-5.54278	3.64882	3.9431	5.02443	-7.07481	-4.79575	-27.2994	3.73724	-8.38501	0.27914	1.32036	3.80212	-7.34434	-27.8865	-7.53635	-0.462678	-6.03483	-	4	B10	Carvedilol	Cardiovascular	β-Adrenergic Receptors	Antagonist	A non-selective β-adrenergic receptor antagonist
	M4B11	-23.5102	-40.8337	-11.356	-10.9136	9.52867	-19.5497	-8.01998	-23.2333	-22.9697	-18.4432	-11.4024	5.68796	-12.1078	-16.37	-36.4689	-54.9697	-8.10806	-7.4008	-8.81067	-4.35592	-8.32806	-17.6787	-9.80259	-0.634724	-11.2919	-	4	B11	Miconazole (nitrate)	Immunology	Sterol 14α Demethylase	Inhibitor	An antifungal azole
	M4C2	-2.56585	-0.0332494	0.457767	5.12486	-5.41409	8.72813	15.1157	11.8284	9.25483	11.2318	1.24877	2.07693	-3.81462	-5.99586	-7.46694	-0.295138	-2.36366	-4.72728	8.09527	-3.59163	6.81598	9.87704	5.28991	0.131149	-3.88511	-	4	C02	Carbamazepine	Neuroscience	Nav Channels	Inhibitor	An inhibitor of voltage-gated sodium channels
	M4C3	2.63711	4.08545	1.78737	1.18657	4.32927	17.4238	5.89859	9.84303	3.92041	9.27145	1.80681	4.34101	0.830305	-2.38626	4.62321	-4.95829	-4.58207	0.0865217	0.0684281	4.3732	5.57273	-1.46272	2.12866	-0.611486	-0.247077	-	4	C03	Ticagrelor	Cardiovascular	P2Y12 Receptors	Antagonist	A reversible purinergic P2Y12 receptor antagonist
	M4C4	-14.1708	-22.6083	3.89035	-0.29288	-0.928051	3.37457	6.34746	22.5452	11.4033	10.9176	-4.36134	-5.71893	-9.80951	-12.249	-4.24708	-5.56369	-0.106845	-5.83953	-0.422448	-0.181992	12.6072	0.386325	3.08801	-0.546411	-8.5987	-	4	C04	Brimonidine (tartrate)	Neuroscience	α2-Adrenergic Receptors	Agonist	An α2-adrenergic receptor agonist
	M4C5	1.98707	10.7285	4.28787	-6.57744	-0.692203	10.1305	9.48996	14.2267	7.60029	10.3619	2.41568	2.83439	-0.428604	-3.53735	1.48067	3.5874	-4.51195	-3.20869	-3.35618	9.26553	8.19909	1.00155	3.76825	-0.104003	-1.31177	-	4	C05	Apixaban	Cardiovascular	Factor Xa	Inhibitor	An inhibitor of Factor Xa
	M4C6	-6.88427	-2.12664	4.75195	-1.15467	4.96469	3.23455	7.9953	18.0244	6.206	8.86506	0.41096	2.29447	-7.29523	-7.6448	5.78399	0.756164	0.340859	-0.0833929	-4.38132	2.09927	7.08374	1.62996	1.59866	-0.844456	-7.01717	-	4	C06	Lamotrigine	Neuroscience	Nav Channels	Inhibitor	An inhibitor of voltage-gated sodium channels
	M4C7	3.27686	23.3849	-4.84086	-7.37293	17.9154	-9.47342	2.21418	-10.1479	-6.84981	-6.06425	5.96116	16.2449	-2.6843	10.5967	9.69474	11.8543	5.80927	-4.69028	-14.7199	-1.46787	-9.47911	-19.6726	-11.3441	-0.388977	-4.43599	-	4	C07	Oxaprozin	Immunology	COX-1, COX-2	Inhibitor	An NSAID and COX inhibitor
	M4C8	0.0972666	8.8019	1.66639	-2.1231	4.3845	-1.46997	10.7875	15.4622	2.41378	6.79836	0.619747	3.43687	-0.522481	-3.29919	-2.44722	3.29432	-4.16961	1.12301	3.72112	0.78993	7.13991	3.42717	3.76028	0.557151	-1.56995	-	4	C08	Zidovudine	Immunology	Reverse Transcriptase	Inhibitor	A nucleoside reverse transcriptase inhibitor
	M4C9	12.5662	5.76113	4.21168	8.11294	1.12089	11.4779	-0.900941	5.0598	3.3547	4.74786	7.23306	4.61286	5.33316	-0.480005	2.50196	2.17642	-4.54347	0.0602102	-1.84038	-4.83325	4.98411	8.30304	1.64413	-1.52937	2.47003	-	4	C09	Fidaxomycin	Immunology	RNA Polymerase	Inhibitor	A natural antibiotic
	M4C10	13.3465	2.88081	2.12898	5.18011	12.7342	11.232	3.25215	14.5339	2.45988	7.86948	13.6767	5.99748	-0.33017	-4.93522	-0.265336	6.04667	-0.293142	0.149079	15.6823	15.4413	17.8882	14.8688	15.9609	-0.895679	-1.51104	-	4	C10	Naltrexone (hydrochloride)	Neuroscience	Opioid Receptors	Blocker	A drug for alcohol and opioid use disorder
	M4C11	18.643	4.31874	0.731905	0.117163	15.3818	8.26677	12.8404	-0.884239	2.08268	5.5764	14.2855	6.28874	4.35749	0.783616	-17.5171	5.69059	-1.33852	-2.25433	-12.827	3.54153	-6.86066	-21.2634	-9.36164	1.73941	3.84894	-	4	C11	Paliperidone	Neuroscience	Dopamine D2, D3 Receptors	Antagonist	An atypical antipsychotic
	M4D2	5.42331	16.5517	-0.379448	-2.40743	-5.85436	4.85309	6.78443	16.0746	2.96699	7.66977	4.30281	3.18598	1.1205	-3.62779	0.0931123	0.21413	0.746983	-2.36765	8.20707	-2.07071	11.901	-2.81169	3.79716	0.320301	-0.460437	-	4	D02	Ramipril	Cardiovascular	ACE	Inhibitor	A prodrug from of ramiprilat
	M4D3	-24.1479	-40.991	-7.14007	6.43338	3.33675	-22.0178	-9.44275	-18.0939	-18.1207	-16.9188	-12.2506	-13.2144	-11.8974	-17.2467	13.9848	2.74203	-7.56663	-4.68562	-7.20033	-4.86955	-9.46339	-13.6159	-8.79653	-0.696122	-10.8259	-	4	D03	Dexmedetomidine (hydrochloride)	Neuroscience	α2-Adrenergic Receptors	Agonist	An α2-adrenoceptor agonist
	M4D4	-2.65109	-1.04684	11.9652	6.81085	10.8583	14.6221	12.477	15.5851	12.7273	13.8529	0.928146	2.90743	-3.57923	-2.90284	1.01462	0.232169	-11.1561	-3.56652	2.95045	-3.60806	4.50785	-0.24999	0.890812	0.491517	-4.04447	-	4	D04	Dobutamine (hydrochloride)	Cardiovascular	β-Adrenergic Receptors	Agonist	A β-adrenergic receptor agonist
	M4D5	49.0617	43.2277	-7.79517	-13.0901	9.73975	6.17844	2.65867	4.49651	-8.62747	1.17654	12.9306	14.1387	36.1311	29.8602	11.5842	10.0146	0.264291	2.89135	-4.31705	-5.65578	-1.57224	-22.6647	-8.56169	0.73892	14.3778	-	4	D05	Formoterol (hemifumarate hydrate)	Immunology	β2-Adrenergic Receptors	Agonist	A long-acting β2-adrenergic receptor agonist
	M4D6	45.8668	35.923	1.71636	-6.40024	-11.9265	15.543	1.91803	4.06753	4.80404	6.58315	6.97853	11.0217	38.8883	28.4904	14.6909	5.62812	-0.582697	-3.5155	11.001	-0.0292546	8.90037	-2.85388	4.24532	-2.1862	19.5095	-	4	D06	Isoproterenol (hydrochloride)	Cardiovascular	β-Adrenergic Receptors	Agonist	A β1- and β2-AR agonist
	M4D7	1.80569	6.32896	1.98354	-4.14519	12.0852	14.1294	5.18351	13.223	4.11549	9.16283	5.33644	5.96702	-3.53075	-3.1053	4.40662	2.45593	-0.190539	-1.67763	13.8491	10.1647	14.883	15.3643	13.556	-0.164177	-3.66241	-	4	D07	Naloxone (hydrochloride)	Neuroscience	Opioid Receptors	Antagonist	A drug used to rapidly reverse opioid overdose
	M4D8	-6.0075	-2.90867	3.25241	-0.798021	11.7591	-3.01008	5.32514	-3.83167	-5.80248	-1.82977	-2.41868	-2.20634	-3.58882	-4.57352	4.83805	5.73429	7.50245	0.469489	-3.24531	5.61016	6.87534	-9.58008	-0.094223	1.41162	-3.75585	-	4	D08	Vecuronium (bromide)	Neuroscience	nAChRs	Blocker	A non-depolarizing muscle relaxant
	M4D9	4.70409	6.4156	3.55518	-5.15585	14.6328	7.82872	3.77891	6.93936	-7.31255	2.80861	3.75673	3.2409	0.947359	-0.574195	8.35451	7.68773	6.46687	3.79443	3.13425	7.47201	2.69034	-9.49054	0.942264	-1.21025	-0.576629	-	4	D09	Ranolazine (hydrochloride)	Cardiovascular	INa	Other	A piperazine derivative with cardioprotective activity
	M4D10	7.98882	9.9853	-6.49892	1.46291	11.9862	9.9057	7.54451	8.92689	0.953304	6.8326	6.86527	5.39652	1.12355	-2.55533	-3.23778	2.35501	-3.44525	0.0204312	-1.06893	13.3971	7.34963	9.66302	7.32595	-1.06559	-0.126194	-	4	D10	Daptomycin	Immunology	Bacterial Cell Membrane	Inhibitor	A lipopeptide antibiotic
	M4D11	4.96608	10.4873	4.87385	-5.24863	2.31428	4.6016	-2.42534	12.3872	4.74947	4.82822	4.38442	2.70365	0.581659	-2.91479	2.03712	2.34428	-1.78568	-0.80475	7.53242	2.59012	7.73996	10.0482	6.96841	-1.34495	-1.17718	-	4	D11	Eplerenone	Endocrinology	Mineralocorticoid Receptors	Antagonist	A mineralocorticoid receptor antagonist
	M4E2	-21.0721	-24.1857	-3.72544	-1.75957	13.1861	1.87112	10.0506	4.78052	4.51392	5.30405	-10.1874	-8.48649	-10.8848	-14.1464	-17.5068	-1.0664	-6.19308	-6.93087	-6.34821	0.365154	-9.38555	-12.5255	-6.5605	-0.657582	-10.0055	-	4	E02	Fluvoxamine (maleate)	Neuroscience	Various CNS Receptors	Inhibitor	A selective serotonin reuptake inhibitor
	M4E3	-18.8833	-33.2991	3.50841	3.59966	4.53839	4.99082	11.1148	5.28662	-1.1322	5.06501	-8.75825	-8.56629	-10.1251	-12.5638	-1.02587	0.668453	-1.51394	-1.19737	-6.30289	-10.8986	-9.36711	-17.7321	-11.0844	-0.255308	-9.62901	-	4	E03	Voriconazole	Immunology	Sterol 14α Demethylase	Inhibitor	A triazole antifungal agent
	M4E4	-10.9692	-14.2973	15.7262	5.43469	15.9193	13.5553	5.90078	12.9638	11.723	11.0358	-3.00641	0.230169	-7.96274	-7.84501	-3.28835	-9.14514	2.18332	-1.56715	3.39973	-0.0942815	3.50315	1.52716	1.28726	-1.43568	-7.27561	-	4	E04	Rucaparib	Cancer	PARP1	Inhibitor	A PARP1 inhibitor
	M4E5	-15.7672	-17.314	1.51279	-2.17547	19.0334	14.2683	-2.23606	9.26562	2.91612	6.0535	-6.06281	-1.90237	-9.70436	-10.3021	-0.574008	7.26806	-7.98435	1.71301	-19.8462	-1.34995	-19.4065	-9.67921	-12.5797	0.0560255	-8.86033	-	4	E05	Dehydroepiandrosterone	Endocrinology	Ca Channels	Inhibitor	An endogenous steroid hormone
	M4E6	-7.10938	3.84096	-4.60408	-4.86973	-0.663946	-6.50257	-4.6495	-5.40908	-10.4813	-6.76062	-0.1313	2.40011	-6.97808	-5.56031	7.77182	6.58872	6.2669	-4.06524	0.144011	1.18088	3.22964	-4.28988	0.0569131	-0.381247	-6.44069	-	4	E06	Tiotropium (bromide)	Immunology	Muscarinic M1-3 Receptors	Antagonist	A muscarinic receptor antagonist
	M4E7	1.35804	4.11155	0.95834	-3.34607	2.86718	0.852829	4.44499	9.04415	10.0298	6.09293	3.35362	0.916125	-1.99558	-4.81734	4.36539	3.56459	-2.96981	-3.2861	2.60708	6.4829	5.76916	9.62743	6.11239	0.171217	-2.60165	-	4	E07	6-Thioguanine	Cancer	RNA Polymerase	Other	A thiopurine analog
	M4E8	1.6828	7.42111	0.0979234	2.24826	-3.21178	22.0792	8.91711	14.5399	0.57027	11.5266	1.63041	5.75024	0.0523955	-4.7424	0.355244	4.57779	-3.77237	1.63919	13.6097	-3.36596	13.8834	7.97034	8.15014	-1.46637	-1.32793	-	4	E08	Carmustine	Cancer	DNA (Alkylating Agent)	Other	A DNA alkylating agent
	M4E9	7.42547	8.54937	-0.463132	-2.78808	9.86643	10.4327	4.29444	11.3966	-3.05722	5.76664	5.26079	4.78261	2.16468	-0.854141	2.13746	2.50383	2.29007	-0.561611	-1.85977	-1.26744	-1.09913	-5.24963	-2.37824	0.397632	-0.0310654	-	4	E09	Cefazolin (sodium salt)	Immunology	Penicillin-binding Proteins	Inhibitor	A cephalosporin antibiotic
	M4E10	0.608942	3.61461	5.03299	-0.153406	8.24488	17.7922	11.3672	12.1069	-0.887895	10.0946	0.367564	2.5519	0.241378	-2.59819	3.05728	5.56663	1.84963	-5.78592	8.50832	4.86638	10.4652	2.99486	6.69944	-2.19306	-1.23491	-	4	E10	Metaxalone	Neuroscience		Other	A skeletal muscle relaxant
	M4E11	0.73036	7.8078	2.66226	0.437488	-1.85822	5.03626	2.93085	11.1942	3.28703	5.61209	2.07361	2.6183	-1.34325	-4.09179	2.99272	4.68397	-1.01203	-0.367507	-3.55775	-2.67489	-2.00451	-6.52866	-3.7007	0.0964854	-2.02031	-	4	E11	Darunavir	Immunology	HIV-1 Protease	Inhibitor	An HIV-1 protease inhibitor
	M4F2	14.5467	5.28474	-0.80703	0.00664056	8.57571	12.6114	2.67241	12.7169	8.38364	9.09607	10.822	4.16118	3.72466	-4.01569	-4.73038	3.85578	-1.20338	-3.15267	-3.54598	2.83377	12.3215	4.98639	4.13966	-1.52318	1.90193	-	4	F02	Ivabradine (hydrochloride)	Cardiovascular	HCN Channel	Blocker	An HCN channel blocker
	M4F3	-0.486939	-3.97402	4.76125	9.38685	-7.59183	6.9589	11.5559	17.7695	4.91512	10.2999	2.39958	3.17871	-2.88652	-6.79871	0.183847	1.81506	-2.20598	1.76154	6.92087	1.69816	14.5929	-0.645538	5.63235	-1.0026	-3.67282	-	4	F03	Zolmitriptan	Neuroscience	5-HT1B, 5-HT1D Receptors	Agonist	An agonist of 5-HT1B and 5-HT1D receptors
	M4F4	-21.2423	-38.9686	-12.3213	-7.45109	3.91537	-19.6092	-5.84607	-23.1408	-20.6923	-17.3221	-9.16851	3.90429	-12.0738	-15.2832	-45.9538	-53.96	-20.9112	-20.7617	-8.4082	-4.36544	-8.73913	-17.6342	-9.80306	-0.717023	-10.8648	-	4	F04	Progesterone	Endocrinology	Progesterone Receptors	Other	An endogenous hormone and hormone precursor
	M4F5	-3.87349	-16.4881	-14.7145	5.98339	2.64745	-9.76057	3.16765	-11.6582	-14.4326	-8.17095	1.75249	0.925838	-5.62599	-10.8864	-5.3014	-6.64443	0.665151	3.19969	-9.54124	-8.96111	2.83377	-12.4377	-7.03583	0.188639	-6.13472	-	4	F05	Amitriptyline (hydrochloride)	Neuroscience	NET, SERT	Blocker	A tricyclic antidepressant
	M4F6	-14.9094	-17.8737	-3.03649	1.97245	0.765893	-8.69949	0.15017	-4.86019	-1.63947	-3.76224	-6.62418	-5.50531	-8.28527	-7.80614	-2.41972	4.93868	-3.50696	-1.61201	-6.57961	-9.50506	1.40114	-9.92728	-6.16195	-1.4942	-7.03314	-	4	F06	Clomipramine (hydrochloride)	Neuroscience	NET, SERT	Inhibitor	A tricyclic antidepressant
	M4F7	6.26033	6.31252	-8.80913	-6.93505	17.4635	17.3268	18.8343	13.0506	10.4296	14.9103	5.65542	4.51531	0.604908	-4.04411	-5.54696	0.978681	-4.97024	-0.987632	1.16168	-2.84856	28.6403	-18.3465	2.14247	-1.65233	-0.457374	-	4	F07	Cyclobenzaprine (hydrochloride)	Neuroscience		Other	Hydrochloride salt of cyclobenzaprine; muscle relaxant
	M4F8	0.132598	-7.42423	2.47738	-1.02033	9.89566	-0.606057	8.06484	7.48036	2.79518	4.43358	3.66227	3.17084	-3.52967	-8.17977	-8.18364	-1.66944	-1.83782	0.898762	-4.5072	-10.0553	10.1763	-11.6004	-3.85269	-0.215893	-4.15106	-	4	F08	Doxepin (hydrochloride)	Neuroscience	NET, SERT	Inhibitor	A tricyclic antidepressant
	M4F9	-16.3825	-17.7919	-11.1817	-8.77936	14.5333	-10.9754	0.269833	-11.8441	-5.10236	-6.91301	-7.92527	-6.79233	-8.45726	-10.6243	-1.56227	4.18802	-11.0225	-3.47771	-7.44383	-10.4934	-13.7035	-6.46816	-9.5365	-0.548929	-7.61808	-	4	F09	Imipramine (hydrochloride)	Neuroscience	NET, SERT	Inhibitor	A tricyclic antidepressant
	M4F10	-7.94792	-15.9538	0.964583	5.37384	-2.86639	8.27796	-2.379	13.1439	-9.84765	2.29881	-0.105732	-3.44281	-7.84218	-10.4133	6.7491	-1.05763	3.53089	1.29241	5.62538	-13.7717	13.7786	5.89818	2.87335	-0.361787	-6.4624	-	4	F10	Maprotiline (hydrochloride)	Neuroscience	NET	Blocker	A tricyclic antidepressant
	M4F11	-17.8947	-28.077	-3.33637	4.29572	3.1667	-3.10278	1.19685	-7.19224	-0.456244	-2.3886	-7.29863	-9.24766	-10.596	-14.9579	-9.99298	-3.59671	2.42874	-6.03809	-3.15749	-2.68051	-1.46827	4.45988	-0.720846	-0.269371	-9.39786	-	4	F11	Nortriptyline (hydrochloride)	Neuroscience	NET, SERT	Inhibitor	A tricyclic antidepressant
	M4G2	-0.631732	-0.0394881	-5.79432	-3.72404	12.4744	7.31901	-2.8367	5.48631	-6.23016	0.934616	5.13785	3.06505	-5.76958	-7.03733	-13.3727	-4.36419	-4.74736	1.88195	-9.04242	-1.3955	3.72509	-1.39237	-2.03555	-0.509558	-5.57858	-	4	G02	Trimipramine (maleate)	Neuroscience	SERT	Other	A tricyclic antidepressant
	M4G3	-13.9785	-29.1015	-0.0911178	-1.40677	12.3651	-5.33531	-0.231715	-10.9866	-15.6895	-8.06079	-5.71402	2.49385	-8.2645	-9.14513	-16.6729	-9.94647	-4.87637	2.01453	-3.15685	3.94317	-0.384332	-18.1675	-4.1413	-0.320843	-7.23502	-	4	G03	Caspofungin (acetate)	Immunology	1,3-β-D-Glucan Synthase	Blocker	An echinocandin-type antifungal
	M4G4	5.66877	1.29052	7.32637	-0.613207	-0.774983	6.83893	3.66981	6.18896	-2.66493	3.50819	1.45335	0.377071	4.21541	-2.93602	0.00912019	2.53896	1.99916	-1.94867	-1.97163	0.264903	7.12896	4.80851	2.54843	-0.652299	0.978349	-	4	G04	Edrophonium (chloride)	Neuroscience	AChE	Inhibitor	An AChE inhibitor
	M4G5	-11.6586	-19.9483	0.12081	3.54677	9.21978	7.32365	-2.84831	7.92579	14.8646	6.81644	-3.02454	-3.79594	-8.63405	-9.41799	-0.199061	1.7538	3.79676	-8.09139	-4.04923	-1.55657	6.46675	9.58442	2.60209	-0.403452	-7.11774	-	4	G05	Clonidine (hydrochloride)	Cardiovascular	α2-Adrenergic Receptors	Agonist	An α2-adrenergic receptor agonist
	M4G6	22.3768	-8.51686	-8.39158	-0.712571	18.8126	-4.10341	2.29916	-5.44002	-7.90876	-3.78826	2.88267	-2.11655	19.4941	9.35024	10.4502	6.468	-6.94043	-4.53888	-4.09971	1.94765	-6.66868	1.16593	-1.92295	-0.237108	17.8344	-	4	G06	Dutasteride	Endocrinology	5α-Reductase	Inhibitor	An inhibitor of steroid 5α-reductase
	M4G7	-12.6786	-13.3275	0.578213	4.84876	5.1956	2.99203	0.536866	0.589712	1.12258	1.3103	-3.94652	-2.47199	-8.73204	-10.5017	-10.1783	-0.873873	4.57498	-1.27752	-7.02605	-0.865869	12.8281	7.12938	3.0492	0.279599	-7.4883	-	4	G07	Metolazone	Cardiovascular	Na+/Cl+ Cotransporter	Inhibitor	A thiazide-like diuretic
	M4G8	2.08462	-7.59118	0.884314	4.4482	5.84276	11.8003	2.15994	12.2999	17.1873	10.8619	3.57543	1.42263	-1.49081	-7.28053	-2.12178	5.33604	-0.996332	1.69548	-1.76649	-3.1781	15.0183	4.79332	3.70751	0.347761	-2.49673	-	4	G08	Lofexidine (hydrochloride)	Neuroscience	α2-Adrenergic Receptors	Agonist	An α2-adrenergic receptor agonist
	M4G9	3.00094	6.12534	1.05519	3.2225	2.71782	12.8682	6.23806	12.9157	9.63988	10.4155	3.78824	1.8595	-0.787296	-5.72317	6.68879	8.40425	8.74402	2.84102	-0.229102	2.09646	4.08857	5.09463	2.75339	0.300773	-1.84747	-	4	G09	Cefoxitin (sodium salt)	Immunology	Penicillin-binding Proteins	Inhibitor	A cephalosporin antibiotic
	M4G10	20.1118	20.7157	-7.6209	-5.05171	12.8679	14.7614	3.01301	7.76019	5.63754	7.79303	17.9924	15.0439	2.11945	0.371489	2.02845	6.55299	-0.121184	-1.76841	10.7039	-8.81697	3.79307	-7.75077	-0.526956	0.533524	0.397335	-	4	G10	Salmeterol (xinafoate)	Immunology	β2-Adrenergic Receptors	Agonist	A long-acting β2-adrenergic receptor agonist
	M4G11	8.43094	-1.59126	5.39384	-2.36604	3.80265	17.4086	12.2675	-0.534323	3.64395	8.19642	13.9315	8.20941	-5.50051	-6.75699	-20.0216	7.99267	-1.87823	-2.99215	-10.561	-5.00126	-12.6673	-30.6902	-14.7392	0.498637	-3.424	-	4	G11	Ciclopirox	Immunology	PDH2	Inhibitor	An iron chelator, antifungal, and anticancer agent
	M4H2	4.74254	7.91406	6.07703	0.751896	0.946577	2.78076	4.06055	7.39048	-1.45543	3.19409	5.5414	4.60337	-0.798866	-3.12897	6.92529	-2.02349	1.90824	-5.51557	-2.43157	1.96181	0.335688	-7.25208	-1.85579	-0.579404	-0.134214	-	4	H02	Cefotaxime (sodium salt)	Immunology	β-Lactamase	Inhibitor	A cephalosporin antibiotic
	M4H3	-0.994496	0.714304	-3.37992	3.1683	0.732606	4.46265	1.79209	10.8173	11.1604	7.05812	1.25502	2.20999	-2.24952	-3.25584	-2.27874	-0.342546	1.59591	1.33154	-2.05541	-3.21273	8.15009	3.21158	1.51413	-0.717865	-2.31261	-	4	H03	Enalapril (maleate)	Cardiovascular	ACE	Inhibitor	An ACE inhibitor
	M4H4	10.2484	-24.0122	-9.82767	0.605467	-1.68143	-17.7898	0.0886195	-27.0524	-21.1672	-16.4802	9.40315	-1.35126	0.845226	-6.80091	-20.3003	-6.84202	0.457312	3.15307	-9.35125	-10.0706	-7.92223	-21.903	-12.321	-0.711185	2.32388	-	4	H04	Cinacalcet (hydrochloride)	Endocrinology	CaSR	Agonist	An allosteric agonist of the CaSR
	M4H5	-2.47104	4.32762	-4.56198	-3.85885	-1.52013	14.9996	0.535935	-0.431844	-8.41264	1.67276	-0.208787	2.65802	-2.26225	-1.77933	-2.03788	-1.41684	-3.09568	-0.777096	-0.770011	-1.38004	-8.52975	-25.8923	-8.9818	0.57627	-2.73454	-	4	H05	Rivaroxaban	Cardiovascular	Factor Xa	Inhibitor	A selective inhibitor of Factor Xa
	M4H6	0.061621	-1.99101	-0.498708	-1.17811	3.29658	6.93744	1.63602	6.18652	-0.312132	3.61196	1.20034	2.80034	-1.13872	-4.31707	8.49593	-0.248997	3.3812	-4.38683	0.173352	0.835373	-6.44502	-3.0362	-2.12737	-0.970188	-1.20166	-	4	H06	Meropenem (hydrate)	Immunology	Bacterial Cell Wall Synthesis	Inhibitor	A carbapenem antibiotic
	M4H7	-3.95695	-1.05981	-4.77011	-0.991962	1.17458	3.71177	3.29151	2.83913	4.81709	3.66488	0.814574	0.403381	-4.77153	-5.32614	0.427962	-1.61878	-0.346386	-1.12317	-2.53362	1.64281	0.788602	-1.30733	-0.361635	0.388761	-4.06149	-	4	H07	Cytarabine	Cancer	DNA Polymerase	Other	A nucleoside analog and prodrug form of ara-CTP
	M4H8	8.28342	7.17225	-5.41865	3.3789	1.51255	4.37966	5.5465	2.32699	2.23486	3.622	5.62116	3.32043	2.66226	0.920645	3.97604	6.43999	-1.16503	-0.449228	2.06943	-6.75358	2.40169	-4.17238	-1.62296	1.22698	1.43661	-	4	H08	Oseltamivir (phosphate)	Immunology	Neuraminidase	Inhibitor	The prodrug of a neuraminidase inhibitor
	M4H9	0.697598	2.79205	-5.10185	1.86403	-0.288301	5.97894	4.16971	9.19797	3.86376	5.80259	2.1637	3.65671	-1.4661	-3.2461	9.87413	1.82937	0.258875	-0.175199	2.00421	-0.553943	-6.76041	4.95666	-0.0976204	-0.103623	-2.05542	-	4	H09	Raltegravir (potassium salt)	Immunology	HIV-1 Integrase	Inhibitor	An HIV-1 integrase inhibitor
	M4H10	-0.401287	2.5054	-0.554232	1.11238	0.711667	10.3751	11.5208	9.09989	-2.05496	7.2352	1.78704	3.03093	-2.18833	-3.04129	11.5391	4.31956	6.63881	-2.2784	0.436081	1.38199	5.39698	4.51081	2.92221	0.275705	-2.31039	-	4	H10	Cefpodoxime	Immunology	Bacterial Cell Wall Synthesis	Inhibitor	A cephalosporin antibiotic
	M4H11	-4.02827	-20.7895	-5.10782	5.47374	-9.14471	-20.6593	-10.9099	-16.2531	-17.7666	-16.3972	0.364449	-2.55454	-4.39272	-4.55875	1.4742	-2.01382	2.8663	6.69228	-16.1232	4.35023	-10.089	-16.2389	-9.53448	0.816509	-4.07992	-	4	H11	Clomiphene (citrate)	Endocrinology	Estrogen Receptors	Modulator	A selective estrogen receptor modulator
	M5A2	-20.0518	-23.1239	-5.46541	-2.59573	19.8259	-11.0704	-9.415	-23.0249	-8.52039	-13.0077	-10.042	-11.1835	-10.0098	-8.57589	-2.4769	-11.4816	-7.40074	-3.21733	-6.03654	-14.1334	-14.4318	-15.4796	-12.8902	-0.740073	-8.95243	-	5	A02	(−)-Apomorphine (hydrochloride hydrate)	Neuroscience	Dopamine Receptors	Agonist	A dopamine receptor agonist
	M5A3	13.4365	12.2674	-8.51664	-0.58002	12.59	11.0799	1.67363	3.26843	10.5353	6.63931	7.22754	3.71891	6.20898	7.76836	-2.83989	4.84525	0.283049	-0.723648	14.0682	-1.72998	12.1738	-7.09694	4.31222	0.939106	4.8477	-	5	A03	Chlorpromazine (hydrochloride)	Neuroscience	Various CNS Receptors	Other	A typical antipsychotic
	M5A4	13.1598	11.3266	0.472219	-5.31102	-5.62713	1.3971	-2.76459	-0.387964	5.15655	0.850276	7.24617	7.16608	5.91362	3.46515	7.81039	4.46104	-1.25956	5.01849	-3.6195	-4.56977	-3.65165	3.54401	-2.17708	-0.335024	5.62567	-	5	A04	Rifaximin	Immunology	PXR	Agonist	An antibiotic and PXR agonist
	M5A5	6.39186	8.14866	-5.35439	-0.558058	0.724246	0.0643167	9.4322	2.63297	7.34617	4.86891	3.59878	4.24159	2.79308	3.53844	2.0047	2.36537	-7.33996	-2.31986	6.02813	5.58879	1.49121	11.4596	6.5796	-0.366426	2.42099	-	5	A05	Procarbazine (hydrochloride)	Cancer	DNA Methylation	Inhibitor	A DNA methylating agent
	M5A6	19.9771	10.3817	5.59169	0.261399	-0.363068	1.37033	-0.511955	-6.30412	-4.75742	-2.55079	9.34843	2.78054	10.6287	8.40952	-1.75815	3.32514	-2.13117	-6.20961	7.79328	-2.86193	2.64879	-7.17729	0.0914648	0.155431	9.71247	-	5	A06	Phentolamine (mesylate)	Cardiovascular	α-Adrenergic Receptors	Antagonist	A reversible α-adrenergic receptor antagonist
	M5A7	11.9966	8.49272	-2.02689	-2.25855	-4.38897	4.8127	-3.16818	-5.14723	-6.23587	-2.43464	6.85681	3.55137	5.13983	4.9864	6.43973	5.29343	-8.50407	-2.69989	-6.26769	3.03747	-7.47772	0.184762	-2.64005	-2.12091	3.74622	-	5	A07	Sotalol (hydrochloride)	Cardiovascular	β-Adrenergic Receptors	Antagonist	A β-AR antagonist and a class III antiarrhythmic agent
	M5A8	18.509	16.7604	-1.53516	2.85046	4.27642	3.71365	3.80093	-3.40351	7.36881	2.86997	16.584	12.2014	1.925	9.18561	-17.7557	5.96731	0.0308384	0.234341	3.39296	2.01216	2.56815	4.70116	3.15936	1.00706	4.19859	-	5	A08	Phenoxybenzamine (hydrochloride)	Cardiovascular	α-Adrenergic Receptors	Antagonist	An α-AR antagonist
	M5A9	5.82899	12.9267	3.40176	0.0654273	-10.0172	-0.9779	-2.44332	-8.71376	-3.19622	-3.8328	4.00944	5.78732	1.81955	5.53834	4.13881	3.56424	1.00074	-1.30494	-0.252107	0.57611	-6.27745	1.82044	-1.0425	0.134826	1.76946	-	5	A09	Chlorthalidone	Cardiovascular	Na+/Cl- Symporter	Inhibitor	A thiazide-like diuretic
	M5A10	27.72	24.7875	-9.38033	-9.2052	-5.24214	3.5324	-0.817048	-8.65143	0.785179	-1.28772	12.5041	11.8755	15.2159	17.0292	6.43322	4.35882	0.946464	3.13993	11.9219	5.85429	5.41517	10.432	8.39658	2.41073	12.603	-	5	A10	Benztropine (mesylate)	Neuroscience	Muscarinic M1 Receptors	Antagonist	An M1 muscarinic acetylcholine receptor antagonist
	M5A11	-5.4363	-14.5115	-10.9624	7.74682	-5.56603	-12.0195	-8.97245	-17.9045	-15.2751	-13.5429	-4.3459	-5.93367	-1.0904	-2.96893	-2.04653	-18.534	1.97529	-7.44086	-6.58969	2.22766	-9.81083	-16.7007	-7.72764	-0.564298	-0.289088	-	5	A11	Pimozide	Neuroscience	Dopamine Receptors	Antagonist	A dopamine receptor antagonist
	M5B2	10.3937	15.1747	2.21652	-11.2609	0.696931	-0.624799	0.997258	9.61603	3.37212	3.34015	5.0581	2.41204	5.33558	-0.148549	3.1529	2.9188	0.282126	-0.116723	-2.64376	7.52339	13.3212	6.94465	6.27712	1.00519	3.88386	-	5	B02	ABT-199	Cancer	Bcl-2	Inhibitor	A Bcl-2 inhibitor
	M5B3	-13.4094	-11.5639	-6.68962	-2.41241	8.96074	9.20809	2.23415	-3.01577	3.05465	2.87028	-4.28164	-4.96385	-9.12775	-6.58294	0.943357	4.38193	-4.68394	-1.05395	-9.00981	0.277202	-3.20808	-7.75462	-4.93308	-0.147556	-7.87189	-	5	B03	AZD 9291	Cancer	EGFRT790M	Inhibitor	A selective inhibitor of mutant EGFR
	M5B4	-2.84376	-3.36973	-4.90102	-4.39896	13.0078	4.06151	13.0524	-4.63509	0.148627	3.15686	4.7241	7.48295	-7.56786	-4.37473	5.70369	0.101125	-6.86308	0.714497	-14.1932	-4.12192	-12.6126	-20.7728	-12.9344	-1.18272	-5.60429	-	5	B04	LDE225 (phosphate)	Cancer	Smoothened (Smo)	Antagonist	A Smo antagonist
	M5B5	-6.73424	-5.1471	-6.76096	0.876646	14.129	9.60136	5.6915	12.1039	10.1318	9.38212	1.60858	4.86646	-8.34282	-9.46341	5.01714	-3.47063	3.65634	1.59682	-0.487017	-8.50383	6.66023	-1.97126	-1.08472	-0.0734189	-7.46034	-	5	B05	Ibrutinib	Cancer	BTK	Inhibitor	A Bruton’s tyrosine kinase inhibitor
	M5B6	6.06176	-3.19558	2.09402	0.300775	9.80832	9.20924	6.15043	7.55887	3.13736	6.51398	6.39246	4.31238	-0.330697	-3.48451	11.3646	8.29116	-3.40495	-2.22276	-13.2917	-0.174673	2.5986	-9.93193	-5.20918	-0.594676	-2.11111	-	5	B06	Trametinib	Immunology	MEK1, MEK2	Inhibitor	An inhibitor of MEK1 and MEK2
	M5B7	-1.11881	3.7061	-7.5232	3.1668	3.43187	0.482053	9.06766	10.2805	8.84609	7.16906	2.86987	4.41573	-3.98869	-2.88473	2.7539	6.42752	3.28861	-2.0035	3.1601	2.30163	1.83751	4.1789	2.86029	-0.0112707	-3.9079	-	5	B07	Ezetimibe	Endocrinology	NPC1L1	Inhibitor	A cholesterol transport inhibitor
	M5B8	2.31028	7.10584	3.31438	-5.25866	10.6338	14.6604	-1.09269	5.92869	-5.313	3.54584	1.67617	1.10234	0.634107	2.04474	-0.932291	3.8111	-0.958823	1.2191	-4.19419	-1.35021	5.6563	7.90782	1.99568	0.137627	-0.257166	-	5	B08	Rifabutin	Immunology	Bacterial DNA-dependent RNA Polymerase	Inhibitor	A broad spectrum rifamycin antibiotic
	M5B9	-23.5766	-33.868	-10.393	-7.24217	6.60031	-20.5919	-9.37134	-19.3401	-22.0696	-17.8432	-11.4688	-1.89832	-12.1078	-15.8119	-41.9757	-57.2062	1.24351	4.10029	-7.63272	-4.49157	-8.44939	-14.9933	-8.90099	-0.6364	-10.9483	-	5	B09	Danazol	Cancer	Androgen Receptors	Agonist	An androgen receptor agonist
	M5B10	9.33643	2.72387	-3.83699	1.25538	12.2354	13.4335	1.73992	3.13782	2.04918	5.0901	4.66734	3.90287	4.66909	2.20307	0.846344	8.75407	-6.98892	-4.78294	7.07594	3.66353	7.9642	2.74264	5.35233	-0.668528	2.72529	-	5	B10	Pyrimethamine	Immunology	DHFR	Inhibitor	A dihydrofolate reductase inhibitor
	M5B11	12.4824	3.47608	-7.90227	3.92683	2.0177	22.1764	6.85966	7.97063	13.8818	12.7221	5.57319	4.67244	6.90922	-1.8506	-0.880592	5.66264	-4.77233	3.71495	4.4193	9.3428	-5.25884	11.2404	4.92667	1.40132	4.48176	-	5	B11	Trimethoprim	Immunology	DHFR	Inhibitor	An antibiotic
	M5C2	9.2676	9.25397	-7.61235	-7.69447	24.6361	-8.11461	-10.6116	-14.8426	-7.83981	-10.3522	9.93251	4.48241	-0.664914	5.59766	-14.202	5.00456	-5.28884	0.682731	-10.1695	-3.36183	-14.9896	-11.4798	-10.0094	-0.128247	1.58957	-	5	C02	Reserpine	Neuroscience	VMAT1, VMAT2	Inhibitor	Irreversible inhibitor of VMAT1 and VMAT2
	M5C3	6.27889	6.45867	2.81422	-1.93388	9.6045	4.96523	6.05058	15.1755	5.42941	7.90517	2.22566	0.718205	4.05323	-1.9331	-2.36776	5.62286	7.76657	-2.71559	16.5947	4.67802	13.4234	7.68284	10.5855	2.18878	2.88884	-	5	C03	Rizatriptan (benzoate salt)	Cardiovascular	5-HT1B, 5-HT1D Receptors	Agonist	A 5-HT1B and 5-HT1D receptor agonist
	M5C4	-8.71318	-11.8291	1.03828	4.29803	1.85338	0.38989	-1.38514	3.26237	-5.55495	-0.821958	-2.73767	-1.62285	-5.9755	-4.1359	-10.2413	4.69459	1.21263	-5.33592	-11.2336	-9.3963	12.358	5.0301	-0.819679	-0.0965393	-5.43945	-	5	C04	Tizanidine (hydrochloride)	Neuroscience	α-Adrenergic Receptors	Agonist	An α2-adrenergic receptor agonist
	M5C5	16.648	12.3388	-3.0892	-2.20954	7.64806	5.0308	6.55772	1.71245	3.97455	4.31888	8.48315	9.48879	8.16488	3.77805	3.6094	-2.3736	-6.3926	-7.9166	-6.66212	-4.1954	10.466	-3.30355	-0.933029	-1.62483	5.5763	-	5	C05	Promethazine (hydrochloride)	Neuroscience	Histamine H1 Receptors	Antagonist	A histamine H1 receptor antagonist
	M5C6	13.1026	11.8381	-0.583573	-6.72726	4.98764	7.37767	11.8059	6.92639	12.0214	9.53284	7.04803	3.5421	6.05454	1.45388	2.62228	6.0456	3.55456	0.476274	5.49328	-3.43426	12.5434	-12.2406	0.581217	2.02707	3.8515	-	5	C06	Erythromycin	Immunology	Bacterial 50S Ribosomal Subunit	Inhibitor	A macrolide antibiotic
	M5C7	7.84472	24.1894	-7.10522	-8.53012	-0.596953	3.07865	-0.313413	-1.04332	-13.2938	-2.89297	4.55578	9.13382	3.28895	3.09451	-0.655937	3.47583	-3.03008	-1.57192	19.0816	10.6365	9.11123	8.05895	11.7128	1.15257	2.00661	-	5	C07	Glycopyrrolate	Immunology	Muscarinic Receptors	Antagonist	A muscarinic acetylcholine receptor antagonist
	M5C8	49.9592	47.9878	-10.5909	-8.45119	9.04364	-19.2403	-7.45766	-17.9733	-14.9025	-14.8934	14.7195	7.96183	35.2398	41.6828	11.1705	14.4668	1.0719	2.79918	-1.60615	-2.14764	-2.72717	-8.01213	-3.63252	3.05985	27.4475	-	5	C08	(±)-Nicotine	Neuroscience	nAChRs	Agonist	An agonist at neuronal nicotinic acetylcholine receptors
	M5C9	14.3288	23.8131	-1.412	-4.54639	1.51024	8.91625	7.45222	5.96599	2.31572	6.16255	7.68501	10.3287	6.64374	4.79421	-1.30353	7.31847	0.833631	-2.17924	7.85212	7.57578	8.42298	12.4548	9.06716	-0.64559	3.88409	-	5	C09	Tropicamide	Neuroscience	Muscarinic M4 Receptors	Antagonist	A selective muscarinic M4 antagonist
	M5C10	13.3892	9.17946	2.63248	-2.62893	0.996116	6.4451	7.39352	13.4498	-0.450974	6.70936	9.85286	4.96274	3.53639	-4.52595	-2.7096	8.89994	-3.73406	-1.96507	5.98144	6.90814	17.9433	20.6101	12.8515	-0.0572326	2.85818	-	5	C10	Bupivacaine	Neuroscience	Sodium Channels	Blocker	A sodium channel blocker and local anesthetic
	M5C11	-4.46119	-9.70863	-1.57711	1.5049	10.8581	14.7916	6.27139	10.317	-1.75315	7.40671	-0.394544	-0.576114	-4.06664	-3.95316	8.15042	9.01178	2.7288	0.227409	5.77605	5.05599	5.63423	-4.90223	3.0269	0.235016	-3.53033	-	5	C11	Melphalan	Cancer	DNA (Alkylating Agent)	Inhibitor	A DNA alkylating agent
	M5D2	23.0368	21.1869	-6.2222	-4.59466	5.69144	4.78787	8.74849	12.2319	1.26473	6.75825	10.4182	4.39694	12.6148	4.07828	-1.14948	2.99191	0.234656	2.53979	16.8056	16.7436	9.49992	10.8304	13.4606	-0.960871	10.0553	-	5	D02	L-(–)-Norepinephrine (bitartrate hydrate)	Neuroscience	α1-Adrenergic, α2-Adrenergic, β1-Adrenergic Receptors	Agonist	An adrenoceptor agonist
	M5D3	10.9182	3.57691	-5.35565	-3.92414	7.57091	0.248906	13.3074	7.75419	2.64843	5.98973	4.95136	3.18688	5.96682	-2.24363	1.42983	6.31235	2.91488	-3.08755	8.58251	10.854	6.78616	10.7161	9.22546	0.311538	3.15067	-	5	D03	Baricitinib	Immunology	JAK1, JAK2	Inhibitor	A JAK1 and JAK2 inhibitor
	M5D4	22.754	19.5901	1.43043	0.545492	1.11692	-6.48961	14.2633	14.7973	-0.693054	5.46949	4.25933	1.74482	18.4946	3.28778	1.51493	7.29016	4.22064	-3.53808	1.39909	4.92718	4.52617	6.94773	4.44079	1.02054	14.0125	-	5	D04	15(S)-15-methyl Prostaglandin F2α	Endocrinology	FP Receptors	Other	A metabolically stable PGF2α analog that acts as a luteolytic agent
	M5D5	19.6507	15.9957	2.13518	-3.75375	16.7479	3.07714	3.3194	2.18888	8.89752	4.37073	9.90275	3.45599	9.74799	0.789605	3.62867	5.22009	-3.30948	-2.61628	-2.01306	1.1913	3.79616	6.74678	2.42104	-1.21692	5.95039	-	5	D05	Palonosetron (hydrochloride)	Neuroscience	5-HT3 Receptors	Antagonist	A 5-HT3 receptor antagonist
	M5D6	17.7181	23.2196	2.03701	-2.30528	1.98121	4.7158	4.65779	12.9466	-2.04416	5.06901	9.57833	8.27509	8.13976	0.317285	5.57756	5.16419	-1.34521	0.224823	9.85397	5.35198	21.9929	14.0678	12.8074	1.23963	5.20521	-	5	D06	Deferasirox	Cancer	Iron	Other	An iron chelator with anticancer activity
	M5D7	21.7697	18.4665	-4.0109	-0.473031	3.63524	6.3433	8.1013	10.767	-2.4897	5.68047	8.7256	6.82386	13.0441	2.80482	5.37881	7.09886	-0.549261	-1.95921	7.96328	1.84625	6.88573	0.866643	4.38122	0.415888	7.84809	-	5	D07	Ribavirin	Immunology	Viral Polymerases	Other	An antiviral nucleoside analog
	M5D8	5.81995	6.60413	8.60768	-1.3777	7.88943	7.63646	5.14355	8.93963	10.2499	7.99239	4.37227	3.0513	1.44768	-3.35431	-1.61413	1.81549	3.22124	3.0962	3.19748	-9.64047	5.38273	1.44913	0.0879662	0.813974	0.822468	-	5	D08	Fluprostenol isopropyl ester	Neuroscience	FP Receptors	Other	A PGF2α analog and prodrug form of (+)-fluprostenol
	M5D9	12.8175	7.81772	2.69914	2.84144	-1.92866	5.95175	10.487	12.6549	4.67457	8.44207	8.12567	2.79802	4.69181	-4.89443	-3.22711	9.18119	6.63509	2.78013	5.14592	8.36529	18.9051	12.1	11.1198	-0.337732	3.31919	-	5	D09	IPI-145	Immunology	PI3Kγ, PI3Kδ	Inhibitor	A potent, bioavailable inhibitor of PI3Kγ and PI3Kδ
	M5D10	20.7674	13.0146	3.22837	-0.285922	1.84318	7.32369	0.983647	13.0763	6.93842	7.08052	8.60732	6.28873	12.1601	3.39293	1.52774	8.45398	-4.0549	-3.67272	7.21483	2.97372	5.23884	0.758408	4.0372	-0.558353	9.49445	-	5	D10	Latanoprost	Neuroscience	FP Receptors	Agonist	A potent FP receptor agonist
	M5D11	14.7534	9.71007	-0.264437	-5.2563	12.4732	9.56891	7.18874	5.81308	5.93887	7.1274	7.15395	4.44768	7.59947	-0.48448	2.64222	6.56758	-0.661666	-1.64594	14.3225	16.0187	5.59478	19.3831	13.8205	-0.0130394	5.8158	-	5	D11	17-phenyl trinor Prostaglandin F2α ethyl amide	Neuroscience	FP Receptors	Other	The ocular hypotensive ingredient in Lumigan
	M5E2	11.3961	11.9489	4.82886	-4.61835	1.11976	9.81232	11.5803	3.04412	3.81171	7.06211	5.37338	2.01392	6.02273	0.17152	4.12819	3.76883	7.1026	-2.6034	9.20509	5.65219	10.0502	11.835	9.17637	-0.62286	3.14085	-	5	E02	Emtricitabine	Immunology	HBV, HIV-1 Reverse Transcriptases	Inhibitor	A nucleoside reverse transcriptase inhibitor
	M5E3	10.1984	8.89888	2.49448	-3.99146	-2.41845	2.55049	8.48032	5.49594	-8.3072	2.05489	4.47296	1.69868	5.72546	-2.94928	9.00853	8.89295	3.48296	-3.85566	-4.4485	1.27288	2.85766	-2.5997	-0.738665	-0.0699037	2.46584	-	5	E03	DL-α-Difluoromethylornithine (hydrochloride hydrate)	Immunology	Ornithine Decarboxylase	Inhibitor	An irreversible inhibitor of ornithine decarboxylase
	M5E4	6.31071	-4.38253	0.342547	2.54991	9.75397	8.20375	10.4555	9.58156	4.19386	8.10866	1.84292	-1.61183	4.46779	-1.83947	1.49486	6.85172	4.96857	-1.34154	0.414592	0.688247	4.26144	1.40957	1.68421	2.25734	2.58437	-	5	E04	Tenofovir Disoproxil (fumarate)	Immunology	HBV, HIV-1 Reverse Transcriptases	Other	A prodrug of the antiviral tenofovir
	M5E5	2.87086	-2.80637	-2.41638	3.48235	10.4318	1.60933	0.00194273	1.95813	3.88021	1.8624	2.15915	3.15173	0.711708	0.413098	3.04255	5.30487	-1.38424	0.0856755	-2.42634	2.10887	-4.80252	-1.92367	-1.77016	0.748894	1.08914	-	5	E05	Desloratadine	Neuroscience	Histamine H1 Receptors	Antagonist	A histamine H1 receptor antagonist and an active metabolite of loratadine
	M5E6	18.4356	7.21761	-1.56002	-3.28147	0.846524	-8.30676	1.03526	2.46627	0.339252	-1.11649	5.9833	-0.388219	12.4523	1.35932	2.05076	8.52997	-1.23287	-0.292825	-2.45784	0.794353	-4.27233	-4.43063	-2.60086	-0.0482591	8.33394	-	5	E06	Doripenem (hydrate)	Immunology	Bacterial Cell Wall Synthesis	Inhibitor	A broad-spectrum antibiotic
	M5E7	11.1036	4.83609	0.16378	4.47823	-1.02649	11.4906	5.13505	12.3008	2.54471	7.86778	6.42885	2.65207	4.67471	-1.85653	-3.84847	8.05532	4.4149	-6.55823	10.9606	7.39888	12.05	1.98893	8.09037	-1.48952	3.9765	-	5	E07	Ranitidine (hydrochloride)	Other	Histamine H2 Receptors	Antagonist	A histamine H2 receptor antagonist
	M5E8	3.67379	11.6226	-5.96819	0.607049	1.21689	-5.37313	-5.16247	-2.30591	6.80219	-1.50983	3.85788	2.71668	-0.184095	-4.86545	-5.62131	10.1945	0.0429166	-1.17232	3.16084	10.0574	13.1658	14.2596	10.1516	0.771483	-0.0711235	-	5	E08	Dabrafenib	Cancer	Raf	Inhibitor	A Raf kinase inhibitor
	M5E9	15.2783	14.4271	-0.780283	-0.502176	-0.212221	8.16181	8.07954	9.36242	2.68342	7.0718	7.04483	4.73728	8.23348	1.13451	1.44257	9.16303	-10.1852	-4.38241	-1.08443	2.12518	-1.62749	3.14371	0.629995	-1.4876	5.79854	-	5	E09	Binimetinib	Cancer	MEK1, MEK2	Inhibitor	A MEK1/2 inhibitor
	M5E10	21.0297	11.8429	0.49557	-0.00341885	2.85647	17.2252	7.21734	9.09521	0.64341	8.5453	11.8891	6.64916	9.14058	0.544464	4.3464	7.47366	-5.06031	2.22224	7.52672	5.73298	9.26169	-0.613314	5.46777	-1.7143	5.55683	-	5	E10	Romidepsin	Neuroscience	Class I HDACs	Inhibitor	A class I HDAC inhibitor
	M5E11	-7.26522	-1.71688	0.894506	2.07071	7.3399	0.402678	2.78303	-4.40014	9.50937	2.07373	-1.96929	-3.45471	-5.29593	-2.83541	-3.49498	4.31702	-1.52017	-0.0656881	-2.86447	-0.275759	2.61009	19.6148	4.76193	-1.01238	-3.76595	-	5	E11	Dabigatran etexilate	Cardiovascular	Thrombin	Inhibitor	An in vivo thrombin inhibitor
	M5F2	6.26988	5.9528	0.498576	-1.12793	-1.55587	6.97526	18.7761	12.3047	9.68344	11.9349	5.64552	2.57974	0.624354	0.517188	6.33114	8.48721	-2.9157	-2.23112	2.15231	9.40827	-9.15447	-7.98631	-1.4043	0.0921809	0.161571	-	5	F02	ARN-509	Endocrinology	Androgen Receptors	Antagonist	An androgen receptor antagonist
	M5F3	18.9464	11.9763	-1.7698	0.700076	6.82189	0.111479	9.4815	-5.45038	-0.781231	0.840341	11.9927	6.10146	6.95368	2.40265	5.10287	5.80998	-4.27031	-3.10569	7.51189	-0.311891	15.0957	-2.01719	5.06038	0.259164	4.46329	-	5	F03	Angiotensin II (human)	Cardiovascular	AT1, AT2 Receptors	Other	A peptide hormone
	M5F4	-22.9774	-41.4742	-11.4993	-9.20645	8.40129	-17.1092	-8.01998	-22.0416	-20.9578	-17.0322	-10.8696	2.56351	-12.1078	-16.2578	-46.9538	-55.1274	4.2621	2.16352	-7.70399	-4.20312	-6.94676	-16.4295	-8.8301	-0.632469	-11.2943	-	5	F04	Moxidectin	Immunology	GABAA Receptors	Other	A macrocyclic lactone endectocide
	M5F5	11.5798	21.5624	8.39349	-0.604527	-0.724576	12.0729	7.10183	16.2059	7.95274	10.8334	7.4118	8.8731	4.16799	-0.300088	6.45997	4.89915	1.33426	-0.93814	6.39025	12.8017	6.68475	7.95854	8.44955	-0.488845	2.38078	-	5	F05	Cefixime	Immunology	Bacterial Cell Wall Synthesis	Inhibitor	A cephalosporin antibiotic
	M5F6	16.8114	13.9941	3.98018	1.48753	1.33481	0.464932	6.91733	8.93039	-4.08371	3.05723	9.19625	5.39775	7.61511	-1.47336	0.171636	6.32449	-3.33391	-6.17716	-0.324174	2.11929	11.9097	-3.53331	2.53363	1.09659	4.98394	-	5	F06	1-Deoxygalactonojirimycin (hydrochloride)	Endocrinology	α-Galactosidase A	Inhibitor	An α-galactosidase inhibitor and chaperone
	M5F7	4.65355	2.86259	0.80809	-4.759	20.4442	-0.291092	-3.313	0.207733	-5.8882	-2.32114	6.49355	5.44396	-1.83999	-0.205655	10.9905	8.1183	0.431417	2.37443	5.17169	-4.9205	0.289607	-6.14423	-1.41011	0.199857	-2.09056	-	5	F07	Colistin Methanesulfonate (sodium salt)	Immunology	Bacterial Cell Wall	Inhibitor	A prodrug for the antibiotic colistin
	M5F8	8.46844	7.8222	1.77613	-0.206219	3.97868	3.20184	4.07381	6.89096	-6.86977	1.82421	4.09294	3.38675	4.3755	0.716259	0.650037	7.49737	5.58943	4.56879	4.84599	7.32445	7.12223	1.74458	5.25006	1.87574	4.20403	-	5	F08	(±)-Atenolol	Cardiovascular	β1-Adrenergic Receptors	Antagonist	A β1-AR antagonist
	M5F9	10.0573	10.1703	-0.928894	1.55575	7.5042	-0.598862	5.50151	9.83531	4.43607	4.79351	4.47734	0.850304	5.57995	-1.56833	-5.50588	7.84602	-0.130843	-6.08885	1.30853	2.11542	-1.75849	7.29404	2.23063	-1.31936	3.19815	-	5	F09	Betaine Aldehyde (chloride)	Endocrinology	Homocysteine	Other	An intermediate in the oxidation of choline to betaine
	M5F10	12.0084	15.3148	-0.166428	-2.57246	6.10204	13.3967	6.55177	12.3997	0.425789	8.1935	5.84898	4.82116	6.15937	0.45073	7.38162	11.2896	-7.07365	-1.67884	7.83494	10.5959	6.63079	8.18488	8.30238	-0.573409	2.44688	-	5	F10	Furosemide	Cardiovascular	NKCC1, NKCC2	Inhibitor	A loop diuretic and an inhibitor of NKCC1 and NKCC2
	M5F11	3.6448	2.93947	-4.5553	-0.810786	15.7205	-0.13136	4.92571	6.59545	0.943018	3.0832	2.81111	2.0668	0.833686	-1.46515	6.21796	7.41009	-9.33794	-1.14245	4.04039	5.3956	13.2528	7.66252	7.57857	-0.47145	1.07908	-	5	F11	Mirabegron	Neuroscience	β3-Adrenergic Receptors	Agonist	A selective β3-adrenoceptor agonist
	M5G2	25.597	26.1235	-1.08544	-8.08858	3.16294	7.97535	1.06745	0.0869566	-1.30196	1.95695	12.4764	9.7291	13.1206	11.1327	11.3264	2.31585	-2.50732	-1.38858	14.1039	6.51775	13.9902	19.9994	13.6436	-0.7462	10.9697	-	5	G02	Solifenacin (succinate)	Neuroscience	Muscarinic M1-3 Receptors	Antagonist	A muscarinic M1, M2, and M3 receptor antagonist
	M5G3	4.6412	-0.607928	-0.745339	7.11477	8.32877	2.97472	4.5285	14.8192	1.46802	5.94761	1.04206	0.570097	3.59914	-2.06677	3.2765	5.27586	-5.83501	-0.992423	1.55555	8.72101	4.72735	-0.494249	4.05336	0.257844	1.19724	-	5	G03	Esomeprazole Magnesium	Immunology	H+/K+ ATPase	Inhibitor	A form of esomeprazole in complex with magnesium
	M5G4	9.46312	8.64496	-1.74154	-3.80717	11.3042	12.2796	6.63323	10.7564	13.7677	10.8592	5.39603	11.4585	4.06709	-0.86134	4.33034	-3.03826	-7.53727	-0.933662	16.4336	5.39598	-0.840169	14.2382	8.79765	-0.135778	3.04496	-	5	G04	Verteporfin	Cardiovascular	Endothelium	Other	A photosensitizer
	M5G5	10.1428	1.34637	0.525109	8.32709	-3.21413	1.40884	10.0659	10.8645	12.5992	8.7346	4.7444	2.53537	5.39843	-2.1264	1.70689	6.81857	3.88594	-3.41977	3.11751	7.84956	17.3022	10.5633	9.69888	1.27641	2.72645	-	5	G05	Oxcarbazepine	Neuroscience	Calcium, Sodium, Potassium Channels	Inhibitor	A prodrug form of 10,11-dihydro-10-hydroxy carbamazepine
	M5G6	-19.8844	-39.2984	-10.1716	-10.9813	11.8146	-19.6092	-6.76998	-22.0428	-21.8623	-17.5711	-7.77652	2.52626	-12.1078	-10.1979	-63.9517	-53.8176	-3.62773	-14.3551	-9.74592	-3.84902	-8.22415	-15.6232	-9.27553	-0.607307	-8.85148	-	5	G06	Chlorhexidine (hydrochloride)	Immunology	Bacterial Cell Wall	Inhibitor	A bis(biguanide) antimicrobial agent
	M5G7	35.7075	9.35411	-1.72263	-0.986793	6.07444	12.7368	16.4929	15.2468	4.97227	12.3622	11.2593	8.26025	24.4482	4.49539	-1.63366	4.90563	1.44245	-0.0197872	-6.06826	-0.781783	8.72222	-38.9406	-9.27636	1.69753	19.044	-	5	G07	Amoxapine	Neuroscience	NET, SERT, Various CNS Receptors	Inhibitor	A tetracyclic antidepressant
	M5G8	28.842	14.3365	-4.29142	-0.65208	0.805094	2.79923	7.87395	8.35762	2.6437	5.41863	14.7217	6.8274	14.1203	2.06412	5.22876	8.05647	2.74676	-0.890275	1.88695	10.4349	8.73965	6.53449	6.88976	0.300639	8.80578	-	5	G08	Desmopressin (trifluoroacetate salt)	Cardiovascular	Vasopressin V1a, V1b, V2 Receptors	Agonist	A vasopressin receptor agonist
	M5G9	6.73453	12.483	0.230086	-5.93539	7.58597	9.30455	6.05768	11.8824	-5.47454	5.44252	3.36695	3.06956	3.36757	-0.599616	-1.74861	8.82587	-3.89574	-0.4194	0.531663	4.36039	24.6569	13.7619	10.8185	-1.05146	2.26861	-	5	G09	Midodrine (hydrochloride)	Cardiovascular	α1-Adrenergic Receptors	Agonist	A prodrug form of desglymidodrine
	M5G10	18.8237	18.8244	-5.56961	-2.3162	2.30864	7.53932	4.77329	1.50922	2.4262	4.06201	10.6085	4.64976	8.21515	2.77604	-3.01999	9.47856	-1.7975	0.510821	-10.9224	4.75614	4.45839	-3.00309	-1.18699	-2.59413	5.53309	-	5	G10	Empagliflozin	Endocrinology	SGLT2	Inhibitor	An SGLT2 inhibitor
	M5G11	-22.1917	-34.4607	-10.8458	-2.35614	0.706111	-17.9929	-5.45588	-22.8975	-19.8016	-16.537	-10.2066	0.0565021	-11.9851	-16.1762	-43.143	-57.8966	-7.14971	-4.82311	-9.47034	-3.19722	-7.23345	-18.7088	-9.66171	-0.666943	-10.9827	-	5	G11	(±)-Felodipine	Cardiovascular	Cav1 Channels	Inhibitor	An L-type calcium channel inhibitor
	M5H2	-0.813637	-5.49247	-7.81903	-10.9403	11.6732	-19.2401	-8.70136	-21.8501	-19.1268	-17.2296	0.053707	-7.07386	-0.867344	4.04318	1.71917	-17.7554	4.2769	-1.51999	-6.77416	-7.05384	-11.9236	-14.3162	-10.0229	0.532653	-1.82775	-	5	H02	Isradipine	Neuroscience	Cav1 Channels	Blocker	An L-type calcium channel blocker
	M5H3	14.2685	2.49532	-16.4628	-1.35178	7.45894	-6.62221	-3.26916	-7.1734	-7.50986	-6.14366	10.6579	8.88755	3.61061	2.9252	5.73926	-7.36036	-1.07224	-1.68826	7.68681	-12.7013	-0.979876	-13.6492	-4.92014	-1.00553	2.4333	-	5	H03	Nicardipine (hydrochloride)	Cardiovascular	Cav1 Channels	Blocker	An L-type calcium channel blocker
	M5H4	4.52558	-0.894238	2.38365	-0.401667	5.5335	11.6671	4.9824	5.18808	-4.85789	4.24492	4.33402	-0.520416	0.191556	-1.29972	10.9868	4.34894	-5.96557	-1.98823	-8.68529	1.18492	0.767889	-4.88096	-2.91261	-2.14057	0.676333	-	5	H04	Carfilzomib	Cancer	20S Proteasome β5 Subunit	Inhibitor	A proteasome inhibitor
	M5H5	13.2251	10.4821	-5.75283	-3.20419	9.23949	-1.59042	-4.95352	-5.33588	-1.32079	-3.30015	4.66126	3.7178	8.56384	5.23766	6.3173	9.23964	2.43149	-1.59758	-9.26945	-6.06914	-8.56862	-6.59606	-7.63507	-1.03779	6.32914	-	5	H05	Letermovir	Immunology	CMV DNA Terminase Complex	Inhibitor	A selective inhibitor of HCMV replication
	M5H6	15.7833	12.695	-3.52724	-0.279547	1.36314	4.21486	1.66572	3.2468	7.2797	4.10177	6.50156	6.02876	9.28171	3.27309	8.12883	5.66735	10.3637	1.36239	4.29941	-3.61266	9.31787	10.6405	5.15204	0.152897	6.92856	-	5	H06	Galantamine	Neuroscience	nAChRs	Inhibitor	An alkaloid with AChE inhibitory and nAChR potentiating activities
	M5H7	-5.39241	5.04832	2.2614	-6.24127	10.0317	-1.90213	5.54312	-3.60517	11.0308	2.76666	-0.915367	0.687717	-4.47705	-7.58115	7.90244	1.78167	-0.348284	-6.5964	-4.38502	5.07506	-5.49698	13.6904	2.21163	0.19599	-4.94326	-	5	H07	Ifosfamide	Cancer	DNA (Cross-linking Agent)	Other	An alkylating agent used to treat cancer
	M5H8	9.35766	6.44683	1.38472	-2.86645	-0.583235	9.5048	0.344081	-3.71971	0.0676047	1.54919	4.54813	1.32484	4.80952	0.465425	6.0794	6.9657	1.92719	-2.60004	10.7544	3.87716	-6.73436	-2.8796	1.24514	-0.466991	3.72003	-	5	H08	Enalaprilat (hydrate)	Cardiovascular	ACE	Other	The active metabolite of an ACE inhibitor
	M5H9	4.7384	1.21273	-1.52242	-2.3006	9.90364	6.45131	-6.14838	-6.11954	1.3303	-1.12158	2.79101	3.57071	1.94739	3.29627	0.205898	6.40388	-2.51627	-4.14345	2.84199	-0.881031	0.723047	3.34081	2.13406	0.583329	2.30869	-	5	H09	Fenoldopam (mesylate)	Cardiovascular	Dopamine D1A, D1B Receptors	Agonist	An agonist of dopamine D1A and D1B receptors
	M5H10	2.63574	5.65655	-2.12416	-7.96718	10.268	5.00317	-4.49561	1.55343	-1.66112	0.0999653	3.70007	2.55777	-1.06433	4.46843	3.95698	8.88649	-2.65139	3.14824	2.98196	3.32621	4.23704	6.49861	4.2517	-0.745513	0.396729	-	5	H10	LEE011	Cancer	Cdk4, Cdk6	Inhibitor	A selective cyclin D1/CDK4 and cyclin D3/CDK6 inhibitor
	M5H11	3.85335	1.99278	-4.89359	0.0472169	-5.22336	9.11993	-2.05126	11.2476	11.1599	7.36903	4.97865	7.54816	-1.1253	-2.21261	5.32438	6.165	3.33149	7.47301	1.7811	2.35944	1.85695	-2.58034	1.09606	-1.12201	-0.403243	-	5	H11	Stiripentol	Neuroscience	GABAA Receptors	Inhibitor	An antiepileptic compound
	M6A2	-9.45714	-14.2252	-3.01638	-4.12966	5.62265	-6.30229	-6.42996	-1.69727	-0.905805	-3.83383	-5.94543	-7.8403	-3.51171	-5.36442	-2.58734	-3.85798	5.23402	-0.385234	-5.42922	-4.39339	-4.08202	-3.4069	-4.33713	-0.860623	-2.567	-	6	A02	Atracurium (besylate)	Neuroscience	Muscarinic Receptors_x000D_ nAChRs	Antagonist	A neuromuscular blocking drug
	M6A3	6.04794	0.770328	0.94316	-9.83938	4.89137	-1.95667	-3.80164	-13.6889	1.21769	-4.55738	-1.60309	-2.83539	7.65103	4.89934	1.22597	-3.64023	-6.51673	-6.71365	-3.29207	0.101138	-5.15094	4.34901	-1.00747	-1.64522	6.96119	-	6	A03	Elvitegravir	Immunology	HIV-1 Integrase	Inhibitor	An inhibitor of HIV-1 integrase
	M6A4	16.3545	19.5457	-3.90234	-3.2477	-6.35642	-8.44249	6.54007	-1.57532	-2.36738	-1.46128	4.83409	3.35178	11.5204	10.6873	6.01359	3.3927	0.257648	-1.9215	0.673833	6.21687	3.22227	12.973	5.76223	-0.320221	8.87091	-	6	A04	Cevimeline (hydrochloride)	Neuroscience	mAChRs	Agonist	A muscarinic receptor agonist
	M6A5	3.73478	-0.765707	2.38179	-0.451053	-1.55513	-0.661236	4.14436	-3.96358	-9.28983	-2.44257	-0.557521	-0.530362	4.2923	4.79401	6.48143	2.82736	-10.3715	-10.433	-9.39203	2.59669	1.50698	-1.81532	-1.84832	-3.5777	2.78677	-	6	A05	Fomepizole	Other	Alcohol Dehydrogenase	Inhibitor	An alcohol dehydrogenase inhibitor
	M6A6	5.22187	3.13467	0.218708	-2.42742	2.21892	-1.75176	-0.39437	2.72708	-0.700689	-0.0299349	0.535044	-0.978757	4.68683	6.03202	6.54559	4.99876	2.39195	3.81993	-0.157844	1.99536	-4.54575	-0.246151	-0.747848	0.959855	3.60886	-	6	A06	Articaine (hydrochloride)	Neuroscience	Nav Channels	Blocker	A local anesthetic
	M6A7	3.2227	-0.881361	6.64547	-3.28662	-0.0236154	-7.86976	-7.91956	-3.85475	-3.302	-5.73652	-0.975731	-1.15377	4.19843	5.93528	9.41865	4.66651	-0.257118	0.414767	2.23281	-11.0033	2.10643	-4.26514	-2.57663	-2.00767	3.85815	-	6	A07	Chlorothiazide	Cardiovascular	Multiple Targets	Inhibitor	A diuretic and antihypertensive agent
	M6A8	-2.90659	-8.78277	4.80697	0.589032	10.1964	-2.07428	-2.51837	-9.56014	-0.571947	-3.68118	-0.683174	-1.87447	-2.22341	0.231175	2.21922	0.263408	4.83387	-2.04911	1.36623	5.95282	-1.65865	3.18373	2.20178	0.0434694	-0.621364	-	6	A08	Hydroxychloroquine (sulfate)	Immunology	TLR	Inhibitor	An aminoquinolone with antimalarial and anti-inflammatory activities
	M6A9	19.6861	13.7861	-0.15083	-6.23346	-4.15479	-0.963901	-0.513572	-2.09354	6.04199	0.617743	5.10362	-0.505363	14.5825	11.7516	9.25279	7.22905	2.77599	-1.64951	-0.451658	4.56146	0.186565	5.62911	2.47212	3.06503	12.5462	-	6	A09	Nitisinone	Endocrinology	4-Hydroxyphenylpyruvate Dioxygenase	Inhibitor	An HPPD inhibitor
	M6A10	9.63225	4.76508	-0.647806	2.01493	-5.58163	1.31245	4.30802	5.2181	1.09715	2.98393	3.73894	2.1586	5.89331	7.01093	3.68825	2.15362	8.53865	-3.25071	0.23134	0.0341484	8.83672	11.6314	5.17415	1.22179	5.41629	-	6	A10	Felbamate	Neuroscience	NMDA Receptors	Inhibitor	An inhibitor of NMDA receptors and a modulator of GABAA receptors
	M6A11	19.8102	22.6647	-1.43828	-8.33364	-4.69192	3.51103	-4.23918	-1.9506	-1.56134	-1.06002	4.93165	1.54494	14.8785	14.8981	8.36301	3.374	-3.25349	1.86929	10.8488	-3.39852	-3.09559	4.94812	2.31645	0.846916	12.5502	-	6	A11	Micafungin (sodium salt)	Endocrinology	1,3-β-D-Glucan Synthase	Inhibitor	An echinocandin antifungal
	M6B2	12.5575	2.87375	3.45817	-2.414	-3.80976	11.5001	7.44796	6.65397	6.15333	7.93884	4.83764	0.987591	7.71989	-0.536693	-0.889886	8.08836	-2.48897	1.76923	2.38287	2.98046	3.21529	8.08041	4.1555	-1.60252	4.87812	-	6	B02	Triamcinolone acetonide	Endocrinology	Glucocorticoid Receptors	Inhibitor	A synthetic corticosteroid
	M6B3	20.587	5.91646	5.81416	-1.21462	-1.73923	0.814784	-0.95081	2.90146	-6.41997	-0.913633	3.92973	0.756455	16.6573	8.50535	-0.514958	7.10442	0.6915	0.334814	4.95465	2.1907	1.98642	-7.28965	0.451282	-0.202969	12.4813	-	6	B03	Oxytetracycline	Immunology	Amino-Acyl tRNA	Inhibitor	A broad-spectrum antibiotic
	M6B4	14.1368	-0.58653	4.48963	-2.41319	13.0042	2.11385	6.77565	6.43263	14.9011	7.55582	0.34886	-1.4462	13.7879	-1.60198	1.46851	5.31914	-2.07071	0.975547	4.7702	6.71507	6.27955	4.47993	5.55194	-0.041368	11.4841	-	6	B04	Epinastine (hydrochloride)	Immunology	Histamine H1 Receptors	Antagonist	A histamine H1 receptor antagonist and mast cell stabilizer
	M6B5	13.4369	11.6782	5.95216	-0.410383	-1.24287	-8.06159	-1.32758	7.00881	0.742098	-0.409565	4.7435	2.70996	8.69341	1.73535	-2.18255	6.1926	-5.04026	-3.24473	-2.01102	6.68943	11.5707	9.93477	6.53672	0.122611	5.36239	-	6	B05	Riboflavin 5'-monophosphate (sodium salt hydrate)	Endocrinology	Corneal Collagen Cross-Linking	Other	A flavin mononucleotide
	M6B6	10.2499	-0.715909	-3.81598	3.31195	1.2464	3.7962	13.3891	8.7815	1.60295	6.89244	1.75155	0.978832	8.49837	-0.796832	6.07683	7.64019	-1.62971	0.439271	-2.07794	11.3308	5.32908	4.49934	4.76107	-0.46243	5.93971	-	6	B06	Dipyridamole	Cardiovascular	PDE5A	Inhibitor	A PDE5A inhibitor
	M6B7	11.2556	5.69934	0.612027	2.98074	4.08831	-6.61339	4.26102	16.5822	7.82214	5.51299	4.57322	1.41008	6.68236	-2.02813	-3.95903	5.16678	-5.19942	-0.0978685	3.65963	-2.93734	10.3187	10.4099	5.35349	-0.200851	4.69403	-	6	B07	Fexofenadine (hydrochloride)	Immunology	Histamine H1 Receptors	Antagonist	A histamine H1 receptor antagonist
	M6B8	13.8461	7.26484	1.94144	2.51427	-2.24571	-1.16099	9.67419	15.0765	8.15812	7.93696	3.88955	0.425335	9.95655	0.876271	4.30244	7.01893	-0.887199	-5.90611	2.40891	3.55148	2.68636	10.293	4.72569	-1.10969	7.32331	-	6	B08	Tolmetin (sodium salt hydrate)	Immunology	NSAID	Other	A non-selective NSAID
	M6B9	1.63951	0.694019	-1.60748	-1.91118	-3.40178	1.19858	1.79328	2.88526	0.669638	1.63669	-2.64731	-1.40244	4.28683	2.87239	10.4389	8.82871	-0.699888	-1.55036	-1.82951	6.89722	-1.0251	6.83589	2.71038	-1.69083	2.13574	-	6	B09	Iloprost	Cardiovascular	EP1 Receptors_x000D_ IP Receptors	Agonist	IP and EP1 receptor agonist
	M6B10	11.8556	-1.21315	1.49991	3.79484	0.100721	1.97812	3.03648	4.69059	6.38421	4.02235	3.30941	0.551684	8.5462	-0.00404306	-1.59169	4.94566	0.517644	-3.65997	9.39364	-2.57659	6.05382	10.6204	5.86357	0.262762	4.90739	-	6	B10	Prostaglandin I2 (sodium salt)	Cardiovascular	Platelets	Inhibitor	A potent vasodilator and inhibitor of platelet aggregation
	M6B11	2.45486	-4.28158	-4.93521	-5.20256	23.0902	-3.66722	4.43007	-3.35484	-0.303518	-0.723875	0.543515	1.05971	1.91135	-1.97101	7.87249	8.33547	-4.83259	-1.74564	-6.74439	7.43818	-1.802	7.48622	1.58525	-0.761244	2.67121	-	6	B11	Primaquine (phosphate)	Immunology	TLR	Inhibitor	An aminoquinoline antimalarial compound
	M6C2	-7.89638	-13.3471	-5.4933	-3.5893	9.69964	10.1619	7.0296	16.0298	3.44847	9.16745	-2.30593	-2.0935	-5.59045	-7.50777	4.36911	1.791	4.77828	-6.87809	-4.93856	2.21203	-2.69119	4.51076	-0.235991	-0.0907845	-4.55924	-	6	C02	Ciclesonide	Endocrinology	Glucocorticoid Receptors	Other	A prodrug form of desisobutyryl-ciclesonide
	M6C3	7.03321	-0.868867	-1.37948	4.38817	7.16017	2.59752	-1.95324	5.80311	-1.97681	1.11764	1.53274	1.19599	5.50047	2.67765	-4.59329	6.76115	-2.2123	5.38937	-0.0129706	2.04136	4.52334	-3.42951	0.771304	0.446157	4.13097	-	6	C03	(R)-Lansoprazole	Neuroscience	H+/K+ ATPase	Inhibitor	A proton pump inhibitor
	M6C4	2.4542	5.10933	4.21421	1.82718	-1.67235	6.36335	3.20724	11.223	2.73613	5.88243	1.02174	-0.748556	1.43246	0.488405	-1.05689	5.10899	-1.99278	-2.75055	2.83259	1.30398	8.88752	12.5803	6.62821	1.43729	0.386478	-	6	C04	MLN9708	Cancer	20S Proteasome	Inhibitor	A proteasome inhibitor prodrug
	M6C5	13.2649	-0.0253507	0.192259	7.69146	8.84529	6.73351	10.1746	12.596	-1.28052	7.0559	4.80687	0.814762	8.458	0.553566	-3.6429	4.96246	-4.35728	-0.151068	0.067454	10.0328	4.58372	7.26782	5.47869	-0.458495	6.10231	-	6	C05	Vitamin B12 (hydrate)	Endocrinology	Coenzyme B12	Other	A corrinoid vitamin
	M6C6	11.303	5.91373	1.33035	-1.37008	2.99852	-1.74458	7.57229	9.37633	5.41997	5.156	5.06687	1.82626	6.23615	-2.96655	-4.6914	4.56332	-12.4656	-3.87818	-0.110013	5.95853	14.1959	14.7489	8.68908	-2.60175	4.37013	-	6	C06	Iopromide	Cardiovascular	Radiographic Contrast Agent	Other	A contrast reagent
	M6C7	-3.37925	-10.9781	-6.09401	-2.6634	20.8876	3.18598	6.03733	-3.54834	-1.06563	1.15233	-0.99568	-0.381323	-2.38357	-1.19972	3.20223	8.61194	-1.353	1.53737	-7.65954	1.95662	-6.52074	-16.427	-7.1719	0.715073	-3.42673	-	6	C07	Regorafenib	Cancer	Multiple Kinases	Inhibitor	A multi-kinase inhibitor
	M6C8	7.65412	1.02537	-1.6485	4.11384	4.23452	2.9519	4.29963	3.38678	-0.92253	2.42895	0.263298	0.70514	7.39082	1.99042	5.54413	3.87935	1.50495	0.00154298	5.13111	-0.747509	6.04562	7.82376	4.55399	-0.564946	3.97413	-	6	C08	R788 (sodium salt)	Immunology	Syk	Inhibitor	A prodrug of a Syk inhibitor
	M6C9	-6.82125	-6.58917	-0.561374	3.09705	0.408438	0.540458	0.880724	-3.91835	-9.55801	-3.01379	-5.74163	-3.39943	-1.07962	4.67268	-7.907	2.52333	-2.7278	-0.691378	-3.73651	-10.362	-4.23825	-11.098	-7.67138	0.362794	-0.705076	-	6	C09	Apremilast	Immunology	PDE4	Inhibitor	An orally available PDE4 inhibitor
	M6C10	9.50176	-1.21601	-2.31527	6.44042	5.12495	3.52489	7.69659	12.7264	18.7521	10.675	2.71173	1.21345	6.79002	-4.02857	-6.58623	2.6234	-1.76396	1.7257	5.97406	11.1296	5.46922	14.5437	9.2699	0.197266	6.16931	-	6	C10	4-Aminopyridine	Neuroscience	Potassium Channels	Blocker	A non-specific Kv channel blocker
	M6C11	9.03257	0.781125	2.11666	2.66253	0.810583	2.54509	-0.544793	6.70235	-0.152773	2.13747	-1.51625	-0.825246	10.5488	4.31849	1.88975	8.62222	3.24183	0.245928	1.87236	9.37602	-0.512494	4.24333	4.46855	0.377259	7.6903	-	6	C11	Lamivudine	Immunology	HIV-1 Reverse Transcriptase	Inhibitor	A nucleoside analog reverse transcriptase inhibitor
	M6D2	9.5613	-0.883724	0.994512	3.84144	-3.23771	-5.11614	3.97268	1.83216	0.0388132	0.181879	2.48842	-1.45931	7.07288	-0.565214	0.0182586	6.07408	-5.24554	3.17731	1.66887	2.42323	3.20219	5.57579	3.20827	-0.506114	5.01553	-	6	D02	CH5424802	Cancer	ALK	Inhibitor	An orally available inhibitor of ALK
	M6D3	13.8523	1.40901	-0.192024	5.34841	-0.879975	3.23276	10.6271	15.1375	-1.63793	6.83986	1.71444	-2.2667	12.1378	4.13932	0.963389	7.68747	7.78754	0.447765	5.13379	7.62011	11.9309	3.87757	7.13135	2.23985	9.52219	-	6	D03	(±)-Baclofen	Neuroscience	GABA Receptors	Agonist	A GABAB receptor agonist
	M6D4	11.3752	4.56576	-2.51724	2.31418	2.56603	7.57235	9.64029	4.75043	2.92642	6.22237	4.0494	0.170772	7.32576	0.705753	-1.06891	6.79572	-1.88326	-1.46815	-4.58593	2.63912	-1.84331	4.76744	0.235082	-1.89559	5.16265	-	6	D04	Betaxolol (hydrochloride)	Neuroscience	β1-Adrenergic Receptors	Antagonist	A selective β1-adrenergic receptor antagonist
	M6D5	7.64678	-8.76945	-8.21705	8.69475	25.0197	-0.940166	-2.17255	-6.16634	-13.6559	-5.73374	6.38451	0.847841	1.26227	2.39634	-17.3719	4.33255	-5.18294	-1.7625	-8.09511	-2.05874	-7.80155	-17.9731	-8.99136	-0.435983	1.50647	-	6	D05	Doxazosin (mesylate)	Cardiovascular	α1-Adrenergic Receptors	Antagonist	An α1-AR antagonist
	M6D6	19.4523	7.03839	-0.786349	3.4675	-0.413522	4.94229	5.57808	10.84	5.78503	6.78635	6.685	1.85574	12.7673	1.42073	0.363807	6.77552	2.73402	1.01853	5.41772	0.594413	9.59769	17.3478	8.79802	0.563155	8.27382	-	6	D06	Adefovir	Immunology	HBV DNA Polymerase	Inhibitor	An active metabolite of adefovir dipivoxil
	M6D7	60.8469	50.208	-11.8295	-9.32638	5.19318	-15.4061	-7.38132	-22.4104	-16.4486	-15.4116	19.4837	10.9898	41.3632	47.702	7.80105	1.35018	2.26715	7.54309	-7.13738	-3.75071	-8.59909	-11.1751	-7.67481	4.15183	30.4192	-	6	D07	Mitotane	Endocrinology	Multiple Targets	Inhibitor	An inhibitor of steroidogenesis
	M6D8	15.0219	-3.63043	1.79506	9.08955	4.51312	0.321705	5.89502	10.3756	0.40237	4.24867	3.88291	0.505349	11.139	-0.414864	0.19215	6.56378	-3.20512	-3.49099	7.92061	6.14378	8.50644	8.89094	7.85619	2.08836	9.221	-	6	D08	Balsalazide	Immunology	Multiple Targets	Other	A prodrug form of 5-ASA
	M6D9	8.29529	0.273176	4.081	2.25934	11.417	7.67845	1.66241	5.8159	8.86707	6.00596	1.04266	1.08715	7.25264	1.49324	-4.4201	8.33375	1.44936	-0.799641	3.86118	5.26482	13.1943	14.3362	9.15487	-0.267626	5.04733	-	6	D09	Pentoxifylline	Immunology	Erythrocytes, PDE	Inhibitor	An anti-inflammatory methylxanthine derivative
	M6D10	-22.8768	-40.4673	-11.0065	-6.72219	5.37074	-19.3396	-6.0592	-24.0036	-19.8185	-17.3052	-10.7755	2.37701	-12.1013	-15.9996	-28.6887	-35.4634	3.49842	2.32307	-7.62359	-5.85172	-9.10952	-17.7697	-10.0979	-0.630333	-11.2004	-	6	D10	Oxiconazole (nitrate)	Immunology	Ergosterol Biosynthesis	Inhibitor	An antifungal agent
	M6D11	11.1173	4.97246	4.18099	2.85634	-1.48569	-0.989896	8.25346	20.8037	5.75912	8.4566	1.55749	0.776981	9.55982	-1.5193	5.20174	7.77098	-1.78616	-0.194103	-4.88445	5.23281	17.9901	9.38115	6.92064	1.53751	6.61892	-	6	D11	Cimetidine	Immunology	Histamine H2 Receptors	Antagonist	A histamine H2 receptor antagonist
	M6E2	6.41427	4.35007	-0.999401	0.152919	-3.35783	6.57303	3.88188	3.59892	-0.814595	3.30981	-0.27261	-1.1515	6.68688	3.7554	-0.0956039	6.54601	5.63903	2.144	-0.464375	7.06222	5.38674	5.92886	4.46911	-0.764068	5.51717	-	6	E02	Regadenoson	Cardiovascular	A2A	Agonist	A short-acting A2A receptor agonist
	M6E3	7.71468	9.44056	2.95912	-1.69157	-3.87181	3.15858	-0.207236	10.8509	-2.941	2.71532	0.921284	-0.799547	6.7934	2.52334	1.56526	4.82738	-5.15498	-4.72649	4.08274	11.1529	7.43011	5.95685	7.14639	-0.457335	4.17055	-	6	E03	Nizatidine	Immunology	Histamine H2 Receptors	Antagonist	A histamine H2 receptor antagonist
	M6E4	11.979	3.74295	-2.07933	4.14926	3.70772	-1.0588	12.5134	12.0622	10.8225	8.58484	4.762	1.46048	7.21703	-1.29377	-1.2806	7.51977	-5.03692	-0.97776	-6.38321	9.89143	-0.0942911	17.5053	5.22055	-2.06455	5.04859	-	6	E04	Ceftriaxone (sodium salt hydrate)	Immunology	Bacterial Cell Wall Synthesis	Inhibitor	A third-generation cephalosporin antibiotic
	M6E5	-0.269779	-1.89207	-2.45071	0.873242	6.35675	12.8138	7.7057	9.88107	-0.248155	7.53811	1.10173	5.67947	-1.37151	1.95609	-6.86219	5.34549	-8.44386	-4.47952	-8.73658	-6.52054	-1.63155	1.03677	-3.97222	0.204367	-2.08095	-	6	E05	Chlorzoxazone	Neuroscience	Other	Other	A centrally acting muscle relaxant
	M6E6	8.13443	1.43013	0.975269	4.27413	3.009	12.1902	9.8689	10.4006	-2.46514	7.49865	1.13258	-0.0406672	7.00185	-2.32727	-2.11654	4.52115	-8.68039	-5.51974	5.27027	3.38084	7.7442	3.96219	5.08013	-1.49837	3.63225	-	6	E06	Rufinamide	Neuroscience	Sodium Channels	Other	An anticonvulsant
	M6E7	8.63628	7.48564	0.056978	-4.0663	9.60456	11.2326	4.92151	2.48073	-0.806207	4.45715	4.1888	8.04731	4.44747	1.6927	12.6097	6.86543	1.53753	-0.192943	-3.04295	-7.21863	-5.64234	-13.7051	-7.41151	-0.374029	2.22463	-	6	E07	Mebendazole	Immunology	Tubulin	Inhibitor	A broad-spectrum anthelmintic that inhibits microtubules
	M6E8	12.2635	-1.01148	-7.9357	-1.84895	28.9526	2.79168	2.95325	-4.17641	-2.85474	-0.321558	7.01156	5.40002	5.25192	2.99934	-17.2673	-2.07541	-4.52159	-2.22412	-6.22185	-10.1355	-6.42196	-11.9003	-8.67916	-1.6497	6.39458	-	6	E08	Droperidol	Neuroscience	Dopamine Receptors	Antagonist	A dopamine receptor antagonist
	M6E9	7.44969	3.724	4.76009	8.76159	-3.2085	10.608	8.29937	17.2767	5.11113	10.3238	0.655929	-1.92336	6.79376	0.220609	3.8536	8.44662	4.88545	-3.0517	2.75706	3.29206	6.76415	12.5916	6.34196	0.00123849	4.80967	-	6	E09	Methsuximide	Neuroscience	Calcium Channels	Blocker	A precursor for a calcium channel blocker
	M6E10	13.2916	6.55875	-3.99402	1.486	8.73885	8.00871	7.92763	13.0472	4.10456	8.27202	2.73781	3.70255	10.5538	3.27375	0.680788	4.6389	3.50159	-0.282269	-2.14949	4.61634	12.9788	15.4467	7.71382	2.53632	9.43247	-	6	E10	Flavoxate (hydrochloride)	Neuroscience	Cav1.2 Channels_x000D_ Muscarinic Receptors		An internal standard for the quantification of flavoxate
	M6E11	15.1871	1.38575	-3.92396	5.88957	1.21912	8.32832	8.75565	7.78402	2.31284	6.79521	3.72589	1.08594	11.4612	2.81783	-3.46763	9.11975	-6.08542	-1.83941	-3.55964	7.35101	-0.771593	4.80383	1.94665	-1.29504	8.70029	-	6	E11	Diflunisal	Immunology	NSAID	Inhibitor	A non-selective COX inhibitor
	M6F2	13.1075	1.105	5.09916	8.41735	2.36714	5.39307	17.1837	10.8355	1.74694	8.7898	4.27173	0.0104555	8.83581	-0.99675	-5.06558	6.56907	-7.67599	-4.37042	4.97698	1.90308	5.95081	6.48913	4.82075	-0.151763	7.14773	-	6	F02	Amoxicillin (hydrate)	Immunology	Mucopeptide Biosynthesis	Inhibitor	A semisynthetic β-lactam antibiotic
	M6F3	13.0678	-2.56017	1.18567	8.18402	6.95131	12.4604	11.9357	18.2826	1.03361	10.9281	3.96404	0.757885	9.10373	-1.33405	-2.73015	6.80783	-2.48879	-1.51491	-1.9761	6.45845	7.77684	11.6259	5.96203	-1.75588	6.45272	-	6	F03	Tranexamic Acid	Endocrinology	Plasmin-Fibrin Interaction	Inhibitor	An inhibitor of fibrinolysis
	M6F4	9.80661	-9.27016	-4.30102	11.6474	17.6525	0.75329	3.27774	-2.02491	-4.28051	-0.568599	8.35286	3.8259	1.45375	-1.14504	-21.713	-5.99461	-4.09334	0.289698	-23.0343	-25.5447	-24.9091	-56.0124	-32.3844	-1.60128	0.759743	-	6	F04	Flibanserin	Neuroscience	5-HT1A, 5-HT2A	Agonist	A 5-HT1A receptor agonist and 5-HT2A receptor antagonist
	M6F5	-7.66035	1.2301	1.00325	-5.95956	11.1188	16.5107	-2.93154	6.95232	8.51205	7.26088	-0.76914	5.41543	-6.89121	-9.43755	4.60905	-8.47825	5.7644	0.760211	11.5567	3.13312	11.2739	12.0556	9.49559	-0.102604	-6.16076	-	6	F05	Naftifine (hydrochloride)	Immunology	Ergosterol Biosynthesis	Inhibitor	An antifungal agent
	M6F6	11.7564	4.40127	0.386524	4.69164	2.08351	2.89305	9.2841	10.9968	1.47205	6.1615	4.47312	1.86959	7.28326	0.549956	-4.88384	5.27911	-1.01158	0.460852	8.45081	3.22532	6.55725	9.94021	7.03415	-1.38267	5.3852	-	6	F06	Fenofibric Acid	Endocrinology	PPARα	Activator	A lipid-lowering agent
	M6F7	11.1829	2.7668	-0.650433	4.37666	3.77048	8.98654	9.40628	14.1983	3.48141	9.01813	3.20786	-0.080116	7.975	0.0068884	-3.03351	7.80437	0.369865	-0.592811	6.90167	-2.89727	13.1423	7.89493	6.25116	-0.278661	5.69637	-	6	F07	Primidone	Other	Sodium Channels	Other	Anticonvulsant
	M6F8	-7.86061	-11.9163	-6.24906	-3.09489	23.6049	1.04204	6.97814	-1.3015	-13.1017	-1.59577	-3.72174	3.55499	-4.13887	-6.74794	5.96787	-1.97947	3.59803	7.07796	3.76808	-5.95448	-5.1792	-24.4188	-7.95534	-0.383848	-3.55527	-	6	F08	Ceritinib	Cancer	ALK	Inhibitor	An ALK inhibitor
	M6F9	-8.04544	-22.2031	1.56762	6.75432	13.5901	13.7772	12.5089	13.3597	1.53032	10.294	-2.80835	-2.73561	-5.23709	-6.8794	3.90383	8.02254	-2.04453	-1.58903	5.62841	-1.9497	0.0197971	-17.9143	-3.56321	0.735331	-5.80868	-	6	F09	Lenvatinib	Cancer	VEGFR2, VEGFR3	Inhibitor	An inhibitor of VEGFR2 and VEGFR3
	M6F10	14.3791	-2.00195	0.75522	7.76815	2.26175	5.66021	-1.26003	5.42028	-2.41444	1.8515	4.14443	2.26884	10.2346	0.268618	3.4386	10.8037	-6.05944	-1.31253	4.87306	6.66437	1.1366	10.0482	5.67131	0.108663	6.87159	-	6	F10	Repaglinide	Endocrinology	Kir6 Channels	Blocker	An ATP-dependent potassium channel blocker
	M6F11	11.7471	-6.26848	-1.55374	1.97398	7.18697	6.72982	2.16531	12.3042	6.59282	6.94804	3.08183	-1.51262	8.66532	2.03375	0.447904	4.33467	-1.42729	-0.793844	-0.0891903	6.2965	5.72604	10.8051	5.67536	0.227387	6.77472	-	6	F11	Clarithromycin	Immunology	23S rRNA	Inhibitor	A macrolide antibiotic
	M6G2	19.9164	11.321	2.87217	5.63931	3.76111	1.63294	6.23582	12.3191	13.4152	8.40075	6.80805	1.85296	13.1084	1.17792	0.209723	2.03155	-5.44071	-3.50234	1.47499	2.1064	2.83354	11.613	4.49774	-1.7028	9.29184	-	6	G02	Griseofulvin	Immunology	Tubulin	Inhibitor	A fungal metabolite with antifungal and anticancer activities
	M6G3	-0.814293	-7.00872	2.20355	3.04749	19.4718	4.60923	2.71343	4.25955	2.58025	3.54062	0.396116	-0.0925537	-1.21041	-3.27668	1.36604	4.11917	-6.63563	-2.24735	-4.88526	1.52601	1.91506	14.8459	3.56487	-0.419793	-0.715793	-	6	G03	Capreomycin (sulfate)	Immunology	70S Ribosomal Unit	Inhibitor	A polypeptide antibiotic
	M6G4	19.4001	12.3774	-1.4546	4.46486	4.2861	3.75071	6.23462	6.91876	7.50773	6.10296	7.17847	2.40311	12.2217	5.34165	-0.664214	7.85209	0.898771	-0.117781	2.58965	-0.00203034	9.18613	16.1704	6.9768	1.0107	9.11269	-	6	G04	Ethacrynic Acid	Cancer	Na⁺/K⁺/2Cl⁻ Symporter	Inhibitor	A loop diuretic with anticancer activity
	M6G5	-3.07577	-21.323	-11.217	-4.46553	6.60606	-14.8369	-9.12936	-21.2736	-20.4834	-16.4308	-3.72174	6.26531	0.645971	-0.6431	-19.3522	-29.1663	-8.88962	-10.1855	-13.1372	-10.5144	-11.4461	-22.6725	-14.4518	-1.49194	0.363071	-	6	G05	Cyproheptadine (hydrochloride hydrate)	Immunology	5-HT2 Receptors_x000D_ Histamine H1 Receptors_x000D_ Muscarinic Receptors		An antihistamine with antiserotonergic and anticholinergic activities
	M6G6	0.0370739	-2.81151	0.214016	-2.68809	22.6619	0.0436555	3.86274	-0.977255	6.53293	2.36552	-2.5033	-3.19228	2.54037	-0.632821	1.80313	0.373656	2.38289	1.68181	2.62047	9.44908	8.34808	9.00319	7.34596	0.411514	2.91435	-	6	G06	Cobimetinib	Cancer	MEK1	Inhibitor	A potent, orally available MEK1 inhibitor
	M6G7	-1.84829	-11.9972	2.01057	-7.15207	12.6535	10.2929	12.3539	2.2498	4.22392	7.28012	0.936262	-0.6579	-2.78455	-7.63823	8.70303	3.78312	-0.802263	-4.03088	-10.8468	-5.02954	-0.540842	-17.7089	-8.54079	-0.198594	-4.09394	-	6	G07	Podophyllotoxin	Immunology	Tubulin	Inhibitor	A lignan with diverse biological activities
	M6G8	19.4504	4.19005	-4.14605	2.66927	3.14563	3.06162	5.38619	7.4024	-2.01629	3.45848	5.41321	0.888917	14.0372	0.612902	-0.938763	10.0693	-4.16053	-5.45119	3.95689	3.29361	11.8376	8.74284	6.94848	-1.11534	10.6541	-	6	G08	Argatroban	Cardiovascular	Thrombin	Inhibitor	A thrombin inhibitor
	M6G9	10.2002	-3.0799	0.609665	-3.20318	16.6235	2.46677	11.925	7.82879	-9.12053	3.27501	1.28983	-0.923089	8.91035	2.82612	2.47536	7.6324	-0.418686	-1.7726	-2.47735	2.76691	0.321293	-1.28206	-0.177051	-0.990395	8.49528	-	6	G09	Aliskiren (hemifumarate)	Cardiovascular	Renin	Inhibitor	A nonpeptide renin inhibitor
	M6G10	4.044	-4.44221	-2.99156	2.45684	-1.61789	8.87436	7.85214	5.8349	4.31586	6.71931	-0.2966	0.161465	4.34059	-2.47566	4.37654	8.86035	-1.40527	-5.21029	7.28526	1.51816	-5.3701	8.08226	2.86965	0.193931	2.58349	-	6	G10	Cetirizine (hydrochloride)	Immunology	Histamine H1 Receptors	Antagonist	A selective histamine H1 receptor antagonist
	M6G11	15.7537	2.8883	-0.912344	1.75752	10.9587	3.82103	4.16647	10.2174	3.67651	5.47036	2.31434	-1.65963	13.4394	2.14898	0.483123	8.00323	-3.78077	-3.3312	2.31637	-4.8725	10.2339	10.8092	4.6125	-1.06801	9.82817	-	6	G11	Tolvaptan	Cardiovascular	Vasopressin V2 Receptors	Antagonist	A vasopressin V2 receptor antagonist
	M6H2	8.84145	4.29522	5.95316	8.40896	-7.8833	-5.60759	3.5864	0.0537198	0.368482	-0.399748	2.10947	-1.95263	6.73198	7.19945	1.52839	-0.345231	-4.85012	-1.09054	0.394061	5.90155	4.43527	4.70154	3.84886	1.06363	5.59516	-	6	H02	Aztreonam	Immunology	Bacterial Cell Wall Synthesis	Inhibitor	A β-lactam antibiotic
	M6H3	0.787214	-1.63696	2.64122	2.19964	0.100137	1.63956	0.518633	-1.06179	3.9609	1.26432	0.120594	-2.39238	0.66662	1.69321	-3.22792	4.38597	3.85318	-1.863	7.346	4.54896	-7.84939	5.74706	2.7661	0.68493	0.539818	-	6	H03	Pomalidomide	Cancer	Cereblon	Inhibitor	An inhibitor of cereblon
	M6H4	15.135	7.27176	0.866606	-0.310409	1.03923	-1.47784	5.41567	5.97759	-7.26073	0.663675	3.61875	0.446259	11.5162	7.62674	5.01205	6.46106	-0.121342	1.2189	4.58245	-1.45041	-4.92484	3.33434	0.376134	0.454357	7.94781	-	6	H04	Tolbutamide	Endocrinology	SUR1/KIR6.2	Inhibitor	A SUR1/Kir6.2 channel inhibitor
	M6H5	10.5211	-13.6815	5.00494	12.9355	2.3869	-3.69037	-0.208893	-2.84237	-3.49897	-2.56015	0.997039	-2.56284	9.52407	7.52586	7.81719	7.34135	-1.14794	2.77729	-2.83735	3.99954	-1.41455	-0.180936	-0.117574	0.747263	7.91352	-	6	H05	Acalabrutinib	Cancer	BTK	Inhibitor	A BTK inhibitor
	M6H6	12.4488	5.85476	-8.80874	5.72084	14.5249	-3.85402	2.54407	-12.3394	0.726326	-3.23075	7.37353	4.71867	5.0753	7.155	-2.16538	4.55444	-6.01381	-8.01254	-1.85	-0.956265	-7.56833	-12.7837	-5.79883	-0.331365	5.17484	-	6	H06	Aripiprazole	Neuroscience	D2 Receptor	Agonist	An atypical antipsychotic
	M6H7	17.484	2.72763	-1.45603	3.21235	-3.42704	-5.83563	-3.78395	-8.83479	-11.5374	-7.49795	3.66903	2.72224	13.815	8.9808	9.90869	5.59315	-2.4848	-3.28888	-0.78771	-13.2668	-2.95845	-14.9061	-7.989	1.70361	13.6672	-	6	H07	Mirtazapine	Neuroscience	Adrenergic Alpha 2, 5-HT2, 5-HT3	Antagonist	Antidepressant
	M6H8	6.01649	3.32732	-5.46545	-8.65253	0.174751	3.89912	0.999038	1.96367	-7.73052	-0.217174	1.29083	-0.272837	4.72566	10.0276	11.1293	8.8144	-3.47174	-2.1264	7.69862	5.36788	4.04772	12.1393	7.30413	0.630024	3.98794	-	6	H08	Eletriptan	Neuroscience	5-HT1B Receptors_x000D_ 5-HT1D Receptors	Agonist	An agonist of 5-HT1B and 5-HT1D receptors
	M6H9	-1.22376	-3.17467	3.19962	4.27797	-0.785802	-5.80035	-4.08627	-0.0751222	0.122767	-2.45975	-1.25058	-4.36768	0.0268179	1.08894	6.14458	5.18151	6.29616	2.60789	2.73364	-0.557272	4.57462	4.24347	2.73936	0.244187	0.825489	-	6	H09	Indacaterol	Immunology	β2-Adrenergic Receptors	Agonist	A long-acting β2-adrenergic receptor agonist
	M6H10	11.1589	-0.699815	-8.43978	-1.93419	8.73052	3.01154	4.70103	-1.95218	-0.694345	1.26651	4.07345	-0.697771	7.08543	8.2018	6.84668	8.55666	-3.23085	-2.38035	1.87856	2.20663	4.0645	4.54358	3.16407	0.471185	6.415	-	6	H10	Diltiazem (hydrochloride)	Other	Calcium Channels	Inhibitor	Used to treat high blood pressure
	M6H11	10.2674	-2.39987	-4.04052	-4.04856	4.54865	1.88882	3.12396	3.10259	-1.25179	1.7159	2.62257	-1.67474	7.64487	1.69552	11.706	8.34434	-3.04333	-3.52318	-8.20416	-0.436586	-3.40519	6.65964	-1.68363	0.16735	6.79288	-	6	H11	Lidocaine	Other	Ion Influx	Blocker	Antiarrhythmic and Anesthetic
	M7A2	-10.2273	-18.2499	1.10466	10.8147	18.5391	18.4053	17.6155	11.2076	8.4886	13.9293	-2.86816	-2.31794	-7.3591	-6.21741	10.2784	-0.604019	3.02802	0.409862	-7.20627	-3.19359	-13.8731	-27.3304	-12.9101	-0.465318	-6.19568	-	7	A02	Terazosin (hydrochloride)	Cardiovascular	α1A-Adrenergic Receptors	Antagonist	A potent and selective α1-AR antagonist
	M7A3	-3.04462	-2.16803	5.55326	0.60415	6.91421	2.4425	10.5189	3.80756	-5.34257	2.8566	-2.17437	-0.876144	-0.870249	0.48653	-3.21258	-2.02091	-6.97108	-2.33027	-5.6331	-2.43186	3.4982	-10.367	-3.74269	-1.41442	-0.673911	-	7	A03	Idoxuridine	Immunology	DNA Replication	Inhibitor	An antiviral drug
	M7A4	-22.1139	-40.3477	-11.9105	-9.26233	7.22335	-18.3592	-8.01998	-16.4872	-24.557	-16.8559	-10.0355	-8.74957	-12.0784	-17.403	-22.2481	-42.8459	2.98198	1.37165	-7.06977	-4.49878	-10.4335	-17.1815	-9.80513	-0.594177	-10.973	-	7	A04	Econazole (nitrate)	Immunology	CYP51A1	Inhibitor	An antifungal agent
	M7A5	-23.7548	-39.2514	-14.3509	-3.77773	20.0864	-18.3592	-5.84607	-19.8689	-19.6053	-15.9199	-11.7138	-14.957	-12.041	-17.3242	2.91103	-10.3842	2.58037	16.1946	-4.28902	-7.54423	0.970252	-16.7804	-6.92011	-0.557872	-10.9332	-	7	A05	Rotigotine	Neuroscience	Dopamine D1 Receptors_x000D_ Dopamine D2 Receptors_x000D_ Dopamine D3 Receptors_x000D_ Dopamine D4 Receptors_x000D_ Dopamine D5 Receptors	Agonist	A non-selective dopamine receptor agonist
	M7A6	-4.44555	-18.5105	-0.161849	1.82178	19.5866	1.45786	5.99995	-3.10866	3.73582	2.02124	-0.324088	-2.0717	-4.12146	-2.81697	1.83742	2.81108	-2.8648	1.0579	-5.02043	10.325	-5.61468	-11.1046	-2.86293	-0.421921	-3.38824	-	7	A06	Nelarabine	Cancer	DNA Replication	Inhibitor	A nucleoside analog used in the treatment of leukemia
	M7A7	5.09148	-5.66076	3.7307	0.136954	3.48544	1.34056	-5.48161	-3.47789	-1.81905	-2.3595	1.35901	-2.16095	3.73246	4.97188	-2.51852	0.69387	-1.91895	0.387237	-5.05254	4.12017	-1.93798	2.30347	0.275826	0.374208	4.70142	-	7	A07	Labetalol (hydrochloride)	Cardiovascular	α-Adrenergic Receptors_x000D_ β-Adrenergic Receptors	Antagonist	An antagonist of α- and β-adrenoreceptors
	M7A8	8.68231	0.904796	3.97896	2.74808	-2.04055	-4.71187	5.36241	1.00195	-5.96097	-1.07712	1.85316	-1.42215	6.82915	6.05691	12.8511	5.57144	-7.73691	-6.35745	-5.43414	10.5199	-2.34733	-4.12673	-0.356328	-1.49821	5.26693	-	7	A08	Cholic Acid	Endocrinology	Bile Flow	Other	A primary bile acid
	M7A9	1.18498	-4.52214	-1.52768	-0.88385	0.732385	3.87751	1.25517	-0.882911	-3.48265	0.191778	-0.675775	0.971088	1.86075	-0.0101749	6.07353	8.18599	-2.87852	-5.07475	5.60136	-4.54115	9.7583	1.14803	2.4887	-0.212749	0.155597	-	7	A09	Nabumetone	Neuroscience	COX-1_x000D_ COX-2	Inhibitor	An NSAID and a prodrug form of 6-methoxy naphthalene acetic acid
	M7A10	14.0744	5.86038	-5.17366	3.63051	-2.20475	1.5596	3.23045	-2.89148	-2.60074	-0.175543	4.99997	2.90273	9.07445	8.2587	8.73846	5.29486	-2.95623	1.51892	7.97263	11.1049	7.51296	10.1642	9.49408	4.15822	7.52859	-	7	A10	N-acetyl-L-Cysteine	Other	Multiple Targets	Other	An antioxidant and glutathione precursor
	M7A11	11.4146	1.77953	-2.40843	-2.06885	-2.47195	0.64062	1.92044	-0.613289	3.68491	1.40817	3.78862	-1.4792	7.62599	2.23872	4.69748	3.83939	3.60169	-0.0933524	11.843	10.7176	-5.29806	6.23666	6.81128	1.52699	6.95019	-	7	A11	Uridine	Neuroscience	Thymidylate Synthase	Other	A nucleoside
	M7B2	-3.14562	-13.639	6.16095	-0.153471	24.7959	2.66935	18.4069	3.32722	2.70332	6.77671	-0.131768	-0.165213	-3.01386	5.76072	7.4262	-6.70798	1.83134	-2.99252	-10.6685	-6.51678	-13.1132	-32.1216	-15.8473	0.195807	-3.09121	-	7	B02	Rifapentine	Immunology	RNA Polymerase	Inhibitor	A rifamycin antibiotic
	M7B3	-8.49292	-27.2125	7.80765	12.7647	14.3891	14.798	11.3833	13.6306	-1.15068	9.6653	-2.3114	-2.15925	-6.18152	-5.12572	3.69129	-0.831696	-6.81879	-1.00762	-0.785392	9.42895	-1.71556	-18.5948	-2.92595	-0.827684	-5.87309	-	7	B03	Delafloxacin	Immunology	DNA Gyrase_x000D_ Topoisomerase IV	Inhibitor	A potent fluoroquinolone antibiotic
	M7B4	-6.35173	-12.9153	-14.3401	-6.99904	2.83491	-14.3837	0.687402	-19.6436	-21.2904	-13.6576	-2.06469	0.574614	-4.28703	1.08015	4.38343	10.9642	-1.9536	-0.495075	-15.4166	-11.6469	-9.60023	-32.4994	-17.3	-0.753305	-3.27035	-	7	B04	Flutamide	Endocrinology	Androgen Receptors	Antagonist	An androgen receptor antagonist and a prodrug form of 2-hydroxy flutamide
	M7B5	-16.1361	-27.2771	3.69923	8.21705	19.8983	10.0486	10.9686	6.02628	-5.05918	5.49609	-8.62279	-3.59813	-7.51333	-2.39939	11.2567	10.0121	3.90473	-1.43425	-13.3365	2.65771	-16.1665	-30.7021	-14.3961	-0.926604	-6.69566	-	7	B05	Betamethasone	Endocrinology	Glucocorticoid Receptors	Inhibitor	A synthetic corticosteroid
	M7B6	6.5383	3.61997	-3.33652	-1.8752	4.88932	5.59875	11.7312	13.1571	-0.730074	7.43924	3.42338	0.659595	3.11491	-2.16553	0.00944367	4.49294	-3.05954	-2.76046	14.3945	-1.5451	20.2679	6.03026	9.77764	-0.42577	1.83823	-	7	B06	Cefadroxil (hydrate)	Immunology	Penicillin-binding Proteins	Inhibitor	A semisynthetic cephalosporin antibiotic
	M7B7	-8.2772	-14.2216	4.81162	1.32496	9.4173	2.73541	10.6263	11.9769	2.90965	7.06205	-2.11373	-3.19376	-6.16346	-2.97482	-4.91419	6.56642	-2.58263	7.16545	-2.12418	-3.67924	-5.60722	-5.0035	-4.11279	-0.868081	-5.37484	-	7	B07	Sulfacetamide (sodium salt)	Immunology	DHPS	Inhibitor	A sulfonamide antibiotic
	M7B8	12.7208	4.34798	-2.52165	4.92911	6.62621	7.39116	7.89398	8.55444	2.81282	6.6631	4.09007	0.995606	8.63077	-2.33509	-4.66196	3.57536	-9.38426	-6.53229	16.6798	3.71875	1.82253	7.28407	7.36705	-2.24509	6.57746	-	7	B08	Isoniazid	Immunology	Mycolic Acid Biosynthesis	Inhibitor	An inhibitor of mycolic acid synthesis
	M7B9	9.49738	-12.26	-2.67712	3.39029	25.1161	-2.27066	-7.77751	1.96244	-7.85056	-3.98407	7.44777	5.72215	2.04961	0.801822	-26.2104	0.894388	0.371585	-4.35431	-8.50384	-10.6266	-2.81886	-17.2506	-9.80922	-0.192733	1.11113	-	7	B09	Tetrabenazine	Neuroscience	VMAT2	Inhibitor	An inhibitor of VMAT2
	M7B10	16.4921	7.01139	2.74458	1.07327	-4.09489	4.10321	-0.651252	12.7619	3.16152	4.84385	3.13009	1.82796	13.362	3.07826	3.8882	9.02552	-5.47326	-2.63515	3.01535	4.6	14.7559	12.7237	8.76449	-0.276865	11.4247	-	7	B10	Levofloxacin	Immunology	DNA Gyrase_x000D_ Topoisomerase IV	Inhibitor	A fluoroquinolone antibiotic
	M7B11	8.83629	-0.92065	0.082011	2.87317	-0.742587	12.1573	3.67757	8.90593	-2.61248	5.53207	3.73096	1.57289	5.10533	1.38802	-4.18284	5.35901	0.379722	-2.96558	8.27986	8.50815	7.12775	7.87038	7.93728	-1.05593	3.70794	-	7	B11	DL-Folinic Acid (calcium salt)	Endocrinology	Folate Metabolism	Inhibitor	A reduced folic acid
	M7C2	-3.59097	-15.9362	-1.60066	3.68566	13.1469	16.8095	23.6125	4.3695	11.002	13.9484	0.432834	-0.09102	-4.0238	-3.4047	10.5651	5.24918	-2.78186	-0.931067	-19.7095	-3.14859	-8.34659	-15.6192	-11.7152	-0.200805	-4.96387	-	7	C02	Deflazacort	Endocrinology	Glucocorticoid Receptors	Other	A prodrug for an active glucocorticoid
	M7C3	8.16109	-4.81306	-1.0107	-1.15342	4.23348	10.3854	6.9867	24.4098	1.45896	10.8102	4.3022	-0.829102	3.85889	-1.27571	-2.57357	6.7567	-5.32664	-1.02987	3.35157	1.61111	14.905	1.91378	5.43612	-0.594834	2.69043	-	7	C03	Deferiprone	Neuroscience	Iron	Other	An iron chelator
	M7C4	-19.125	-35.7908	-11.0328	-12.4224	6.43717	-21.0106	-10.2422	-22.0428	-21.7793	-18.7687	-7.01713	7.76494	-12.1078	-9.69833	-35.6549	-33.5446	-14.3363	-12.9218	-8.78619	-4.83581	-7.3305	-17.5383	-9.40298	-0.944225	-7.82053	-	7	C04	Flecainide (acetate)	Cardiovascular	IKr_x000D_ INa	Inhibitor	An inhibitor of cardiac late sodium current
	M7C5	-13.2526	-26.3577	-1.29325	0.219393	33.0264	9.57366	11.1089	7.25296	-1.35327	6.64557	-4.74714	-2.59893	-8.50547	-11.2664	5.81798	4.77804	0.39258	-5.56363	11.4164	2.01397	5.70904	4.79481	5.9743	0.292768	-8.32521	-	7	C05	Ramelteon	Neuroscience	MT1 Receptors_x000D_ MT2 Receptors	Agonist	A melatonin receptor agonist
	M7C6	-17.7331	-31.6347	10.9769	13.1875	27.3462	19.595	9.22038	13.0655	-0.166416	10.4286	-7.22286	-2.34398	-10.5103	-6.77896	5.99492	3.45043	-1.29346	-3.72411	2.25382	-3.29191	-12.7826	-18.9096	-8.19182	-0.732271	-9.67754	-	7	C06	Praziquantel	Immunology	Other	Other	An anthelmintic agent
	M7C7	15.4684	4.59285	2.60008	-0.204115	7.04265	1.80964	3.53457	8.47718	12.1658	6.49681	4.40683	1.77946	11.0616	-0.581894	-2.65135	4.23642	-0.471865	-4.76655	5.05182	2.53601	12.8636	21.1345	10.3872	0.702588	8.15308	-	7	C07	Folic Acid	Endocrinology	Other	Other	An essential B vitamin
	M7C8	14.699	6.794	7.58816	3.35726	3.8708	4.66992	0.524017	10.3998	-0.312334	3.82036	4.98383	1.21629	9.71522	1.48507	-5.55131	5.29168	-2.73887	0.601159	4.38701	2.71988	9.88376	7.6332	6.14671	-1.50194	7.43181	-	7	C08	Ertapenem (sodium salt)	Immunology	Penicillin-binding Proteins	Inhibitor	A long-acting, broad-spectrum antibiotic
	M7C9	-14.4005	-19.7482	6.61862	2.9717	14.0559	-4.51155	7.29212	-1.69589	-19.3581	-4.56836	-5.75169	-3.91438	-8.64878	-5.94026	-3.38319	1.73121	-5.35712	-3.91305	-18.9811	-3.65067	-15.193	-14.7017	-13.1409	-0.658191	-7.59365	-	7	C09	Prednisone	Immunology	Glucocorticoid Receptors	Inhibitor	A synthetic glucocorticoid
	M7C10	-2.12127	-15.6723	0.725398	5.88361	16.9624	6.49959	6.90052	0.802682	6.55136	5.18854	-2.86044	-3.54237	0.739168	-4.4745	10.0259	4.37025	-7.26476	-8.28593	-2.67032	6.14927	7.50201	-4.67259	1.56784	-0.606345	0.93794	-	7	C10	Pentamidine	Immunology	RNA Synthesis	Inhibitor	An antimicrobial diamine
	M7C11	-5.04175	2.92573	-1.3817	-8.56192	-0.582457	1.38868	-7.44782	-4.88952	-3.3754	-3.58102	-2.16115	0.340809	-2.88059	3.02317	7.8689	6.06539	1.53585	-1.74488	14.0517	-7.5213	13.9199	15.3692	8.9456	-1.09976	-1.95667	-	7	C11	Aclidinium (bromide)	Immunology	Muscarinic M1-5 Receptors	Antagonist	A muscarinic acetylcholine receptor antagonist
	M7D2	11.5063	12.4681	1.16691	-3.21491	-4.47169	14.2039	9.44149	22.3941	12.664	14.6759	3.12633	0.243626	8.37997	-1.62174	3.2184	5.47754	-0.0604729	-0.683692	-4.74906	4.31994	12.8917	15.8643	7.07248	2.59542	5.34727	-	7	D02	Fluticasone Propionate	Immunology	Glucocorticoid Receptors	Inhibitor	A synthetic corticosteroid
	M7D3	7.48545	1.22441	4.31177	5.43493	-7.67462	-10.0787	7.69386	14.1332	6.84713	4.64887	2.05883	-0.0872956	5.42663	0.943802	-3.2385	3.74268	-1.02031	3.26536	4.6315	3.08418	9.20173	19.1544	9.0087	-0.443444	2.63842	-	7	D03	Pyridoxine	Epigenetics	Multiple Targets	Other	A 4-methanol form of vitamin B6
	M7D4	23.9973	17.546	-10.18	-4.35941	18.8558	2.81186	3.93509	-0.381305	5.60624	2.99297	11.6545	9.37678	12.3428	11.5358	-13.2947	-0.0368249	-5.755	-4.54083	-4.06547	-14.8223	2.7529	-9.4048	-6.39418	-0.120438	10.1727	-	7	D04	Perphenazine	Neuroscience	Various CNS Receptors	Inhibitor	A typical antipsychotic
	M7D5	14.7378	4.18484	1.82109	0.52013	1.86544	12.4566	6.96112	11.5299	8.87636	9.956	5.20656	0.319721	9.53121	-2.9222	5.68466	8.95197	3.03767	-0.139115	-0.697999	3.99839	4.21208	3.54144	2.75423	1.63329	7.03393	-	7	D05	Hydrocortisone	Endocrinology	Glucocorticoid Receptors_x000D_ Mineralocorticoid Receptors	Inhibitor	A glucocorticoid
	M7D6	24.707	10.1442	-2.36022	4.04335	3.70425	4.18356	14.5487	10.9964	8.65429	9.59575	8.63388	2.71163	16.0732	3.21118	-3.39018	3.42911	-8.32953	-8.35551	4.86172	2.67425	9.86454	0.680078	4.5109	-0.905804	12.4218	-	7	D06	Risedronate (sodium salt)	Endocrinology	Osteoclasts	Inhibitor	An aminobisphosphonate and antimalarial agent
	M7D7	-17.6186	-34.3839	-10.387	-9.61114	9.86824	-16.912	-6.96344	-25.6602	-22.901	-18.1092	-7.46982	7.78322	-10.1488	-2.63882	-44.7869	-40.2945	-3.67088	-7.59374	-6.55984	-4.25185	-5.73238	-21.1032	-8.96129	-0.78767	-6.68938	-	7	D07	Anidulafungin	Immunology	Glucan Synthase	Inhibitor	A semisynthetic echinocandin antifungal
	M7D8	23.8006	7.85963	3.16731	-0.179356	13.0854	-9.75849	9.9833	6.68108	-3.87149	0.758601	8.12657	2.02206	15.6741	4.99667	2.54414	7.57011	-0.0760393	0.148925	-6.71635	8.1103	-0.502151	8.51673	2.34288	1.29067	11.5118	-	7	D08	Deoxycholic Acid	Immunology	Adipose Cells	Other	A secondary bile acid
	M7D9	43.5762	29.7006	-11.0067	-13.3624	20.5273	-1.87652	5.23071	1.373	-5.68455	-0.239341	5.50676	8.39613	38.0694	24.1569	7.19317	0.378836	-0.798132	1.62574	-2.4377	-3.13671	10.4057	-15.3695	-2.6438	1.55681	34.8397	-	7	D09	Loxapine (succinate)	Neuroscience	Various CNS Receptors	Antagonist	An atypical antipsychotic drug
	M7D10	14.2246	5.37576	-3.02354	2.59505	2.91757	-5.46604	4.24461	18.94	4.5615	5.57001	3.839	0.808935	10.3856	2.56703	2.64465	8.46221	2.49576	-1.22497	3.56737	5.79384	9.96681	12.4266	8.07678	-0.48375	8.41277	-	7	D10	Piperacillin (sodium salt)	Immunology	Penicillin-binding Proteins	Inhibitor	A broad-spectrum β-lactam antibiotic
	M7D11	8.30157	-4.31605	-6.19422	-9.07485	5.2371	-4.16928	3.58444	0.322911	-3.69465	-0.989146	4.82075	8.98741	3.48082	-3.1667	-12.0003	-10.4057	-10.3666	-7.39073	8.48729	-1.10687	2.2158	2.26432	2.95588	-1.06218	2.62927	-	7	D11	Tolcapone	Neuroscience	Catechol O-methyltransferase	Inhibitor	A reversible COMT inhibitor
	M7E2	11.3928	6.04829	-1.69787	2.22507	5.11532	1.34176	7.40715	7.60484	3.24722	4.90024	3.82084	-1.01448	7.57196	-0.154847	-6.42783	3.36636	5.6715	0.418091	13.0064	4.51859	7.2122	22.9006	11.9002	-0.0195789	5.48321	-	7	E02	Etidronate (sodium salt)	Endocrinology	Hydroxyapatite_x000D_ Osteoclasts	Inhibitor	A bisphosphonate bone resorption inhibitor
	M7E3	20.8507	6.61872	-1.06881	6.14851	-6.03306	0.917051	2.09753	8.75488	7.32333	4.7732	4.13056	-1.45592	16.7201	2.33964	-1.47075	3.69508	4.48767	-3.94859	-5.9703	9.25054	8.15068	9.49693	5.22271	0.580296	11.4873	-	7	E03	Foscarnet (sodium salt)	Immunology	DNA Polymerase_x000D_ Reverse Transcriptase_x000D_ RNA Polymerase	Inhibitor	An inhibitor of viral DNA polymerase
	M7E4	14.9545	12.1985	-4.90366	3.44608	1.67948	-3.42124	1.34056	12.3904	-5.50705	1.20066	2.31455	-0.584454	12.64	1.32944	1.51473	8.46334	2.13795	2.9326	-2.13206	10.9376	15.4911	-3.43306	5.20665	1.20149	8.96436	-	7	E04	Perindopril	Cardiovascular	ACE	Inhibitor	An orally active ACE inhibitor
	M7E5	13.5565	6.51106	4.08132	7.74845	-4.84413	2.16976	8.01715	11.5767	-7.5252	3.55961	3.31511	1.11171	10.2414	4.61252	3.6714	5.41186	2.8735	-2.19461	10.389	2.27989	7.61884	5.51498	6.44143	0.351475	7.24329	-	7	E05	Etodolac	Immunology	COX-1_x000D_ COX-2	Inhibitor	An NSAID
	M7E6	50.622	37.998	-15.374	-12.5108	6.33784	-28.1638	-8.39937	-25.3693	-21.8553	-20.9469	24.6181	23.409	26.004	21.319	-13.9886	-16.5045	-4.21654	-3.40619	-8.42911	-3.74263	-9.60564	-15.6197	-9.35853	-1.40823	24.1774	-	7	E06	Acitretin	Immunology	CRABP-I_x000D_ CRABP-II	Inhibitor	A retinoid
	M7E7	9.63624	-12.655	-7.15367	-6.56534	4.691	-12.039	-1.84774	-13.5243	-25.8232	-13.3086	10.4006	12.8569	-0.764341	-5.23411	-2.03426	-7.79125	-3.59259	-6.35238	-5.37171	-7.04295	-2.01846	-16.5971	-7.70875	-1.2646	-0.248458	-	7	E07	Toremifene (citrate)	Endocrinology	ERα_x000D_ ERβ	Modulator	A selective estrogen receptor modulator
	M7E8	13.7433	11.0065	0.149663	3.42206	1.41121	0.953405	9.97573	12.5079	6.36548	7.45062	3.85451	0.697203	9.88876	-0.19904	3.33679	9.93499	0.100346	-2.41337	-7.9012	-2.55652	3.54434	4.38148	-0.642224	1.55304	7.89066	-	7	E08	Prednisolone	Immunology	Glucocorticoid Receptors	Inhibitor	The active metabolite of prednisone
	M7E9	-5.88431	-10.8504	-2.37743	1.86584	19.8552	-1.4505	8.4767	-2.2806	9.14536	3.47274	-1.43345	-4.90734	-4.45086	-6.76632	4.42717	2.97507	-8.17591	0.00194644	-19.4878	-3.25802	-12.4516	-13.3131	-12.1369	-0.283949	-4.1154	-	7	E09	Azelastine (hydrochloride)	Cardiovascular	Histamine H1 Receptors	Antagonist	A histamine H1 receptor antagonist
	M7E10	1.92675	-5.92775	0.924093	0.156239	7.97455	2.81097	9.98919	10.1093	-0.00384011	5.72641	1.34103	-2.60294	0.585723	-2.359	7.0471	11.2849	0.431555	4.77426	4.07911	-1.05436	-2.20781	-3.07802	-0.574521	-0.399345	0.104231	-	7	E10	Flurandrenolide	Endocrinology	EGFR_x000D_ Glucocorticoid Receptors	Agonist	A topical corticosteroid
	M7E11	-0.842336	-4.78182	2.60139	-3.95472	4.84234	19.1569	14.7931	7.02014	3.9587	11.2322	0.3974	2.26608	-1.23974	-4.75423	-7.44687	5.66262	6.4307	0.561156	-8.80672	6.8022	-0.534463	-4.24641	-1.7056	0.637168	-2.13236	-	7	E11	Norethindrone	Endocrinology	Progesterone Receptors	Other	A synthetic progestin
	M7F2	10.9443	6.9103	-5.60493	0.143649	-2.94412	11.0535	9.5562	7.86884	1.44056	7.47977	5.53218	0.756586	5.41215	-1.1109	-4.70985	3.39319	-9.6829	-4.20005	0.307966	7.04117	9.32403	10.5922	6.80709	-1.26831	3.41667	-	7	F02	Etravirine	Immunology	Reverse Transcriptase	Blocker	An NNRTI
	M7F3	-11.7143	-19.8154	-3.69133	-2.92014	4.18595	7.14226	6.73139	3.91519	11.3303	7.27979	-6.12283	-7.61724	-5.59144	-9.32019	-0.41913	6.08503	-10.8165	-1.61957	1.54974	-0.261892	2.65332	13.5358	4.49938	-0.572336	-4.96268	-	7	F03	Brompheniramine (maleate)	Immunology	Histamine H1 Receptors	Antagonist	A histamine H1 receptor antagonist
	M7F4	0.11861	-17.3613	-9.06091	-9.87386	7.55713	-18.591	-3.61555	-23.7042	-21.6218	-16.8832	1.32055	-0.246021	-1.20194	-2.91893	10.0022	1.20936	0.198386	3.15876	-4.87341	-2.91663	-10.7989	-15.4084	-8.50861	-1.05756	-2.18336	-	7	F04	Nisoldipine	Cardiovascular	Calcium Channels	Inhibitor	A calcium channel inhibitor
	M7F5	20.6526	10.0781	-4.77788	1.17085	8.67125	12.7894	1.81589	8.04343	0.0356942	5.67111	7.82076	6.10679	12.8318	4.76869	9.5655	6.7408	-4.39478	-0.547899	8.34779	4.75745	3.45498	1.89394	4.60429	1.05822	6.72102	-	7	F05	Salbutamol	Immunology	β2-Adrenergic Receptors	Agonist	A β2-AR agonist
	M7F6	12.6736	-0.133054	-1.95278	1.59966	5.5455	2.78712	4.66488	8.70073	6.34211	5.62371	5.88922	-0.285643	6.7844	-2.11407	-6.0718	5.08147	-4.51832	0.414255	11.61	8.90584	4.54714	6.37754	7.85087	-0.519456	4.53947	-	7	F06	Levobunolol (hydrochloride)	Neuroscience	β-Adrenergic Receptors	Antagonist	A β-adrenergic receptor antagonist
	M7F7	19.3783	13.9005	-2.06626	-0.0380922	3.99052	2.83732	2.71659	13.6831	3.0973	5.58357	4.59694	2.17999	14.7813	1.13918	4.22169	5.67484	-5.13982	-3.36169	-3.23583	3.84204	7.11739	12.5767	5.06582	-0.533149	12.2258	-	7	F07	Nafcillin (sodium salt hydrate)	Immunology	Penicillin-binding Proteins	Inhibitor	A semisynthetic β-lactam antibiotic that shows resistance to staphylococcal penicillinase
	M7F8	11.0002	0.930162	-1.76538	9.11864	7.63271	0.938386	5.93755	0.772547	0.494261	2.03569	4.2614	2.41083	6.73883	4.3501	-9.69525	1.49727	-1.81612	-5.86297	-1.58563	6.11939	-1.3893	17.4373	5.13619	1.06646	7.72631	-	7	F08	Gemifloxacin (mesylate)	Immunology	DNA Gyrase_x000D_ Topoisomerase IV	Inhibitor	A fluoroquinolone antibiotic
	M7F9	12.1073	4.16191	-1.08502	1.26895	-4.96748	7.07663	7.83577	11.8479	-0.460164	6.57503	3.33097	-0.962141	8.77637	1.28934	-1.20375	7.96368	2.68628	-2.90449	-11.1423	5.12839	1.55662	4.60869	0.0285882	0.293534	6.05926	-	7	F09	Vitamin K1	Cardiovascular	Factor IX_x000D_ Factor VII_x000D_ Factor X_x000D_ Protein C_x000D_ Protein S_x000D_ Protein Z_x000D_ Prothrombin	Other	A cofactor in the formation of blood-clotting proteins
	M7F10	0.0241051	-1.77126	-5.36787	-2.35539	12.1725	6.1263	10.9545	9.24945	15.4059	10.434	1.39086	3.19157	-1.36675	3.06784	12.4092	4.94326	-2.51158	-1.57492	-4.78234	0.71927	7.02177	4.83939	1.94027	-0.511252	-1.85711	-	7	F10	Etonogestrel	Endocrinology	Progesterone Receptors	Inhibitor	A steroidal progestin
	M7F11	16.1302	9.02127	5.50386	4.44499	-7.96444	0.449475	1.13937	11.1367	5.46667	4.54806	2.79548	0.0254043	13.3347	-1.04887	-1.01134	9.00787	-6.3467	-6.09057	-11.407	3.59654	-0.330343	5.36487	-0.703221	-3.48733	9.61089	-	7	F11	N-Butyldeoxynojirimycin (hydrochloride)	Immunology	Ceramide-specific Glucosyltransferase_x000D_ β-glucosidase II	Inhibitor	An inhibitor of UDP-glucose ceramide glucosyltransferase and β-glucosidase 2
	M7G2	30.0886	26.8648	-11.0304	-4.51668	20.5793	-5.55521	0.269766	-15.7409	-10.91	-7.98408	13.508	12.2523	16.5807	14.9571	12.311	3.62467	9.82706	1.45431	-1.1505	-3.01593	-11.8669	-9.51206	-6.86128	1.35022	11.8379	-	7	G02	Bacitracin (zinc)	Immunology	Bacterial Cell Wall Synthesis	Inhibitor	A cyclic polypeptide antibiotic
	M7G3	14.1935	-1.1469	6.20182	8.71606	-5.00641	1.09255	3.66182	6.71455	3.14276	3.65292	4.02339	-0.890735	10.1701	-1.82756	3.00055	5.1634	-2.35433	1.56032	1.67697	0.224241	6.13235	8.51642	4.12824	0.527619	7.23653	-	7	G03	Acetazolamide	Other	Carbonic Anhydrase	Inhibitor	A carbonic anhydrase inhibitor
	M7G4	10.0107	3.04784	-5.11243	6.58214	1.75382	3.99923	7.70789	10.7442	1.50084	5.98805	2.96287	-0.737777	7.04781	-2.79902	-2.30119	6.89161	-4.62573	0.709614	-5.86078	13.7038	5.88453	17.4461	7.78415	-0.107265	4.57699	-	7	G04	Adenosine	Epigenetics	Purine Receptors	Other	A purine nucleoside
	M7G5	19.9428	7.80586	-6.45548	-1.25186	4.12089	4.37961	8.88779	7.9472	5.41852	6.65828	2.25953	-0.519698	17.6832	2.27743	-0.523321	8.96998	2.33111	-2.46269	1.45464	4.55313	4.3305	8.45148	4.68818	0.61779	14.6815	-	7	G05	Secnidazole	Immunology	Other	Other	An antimicrobial nitroimidazol
	M7G6	12.8477	10.2439	-1.87859	2.28776	-4.43264	12.0548	8.34385	7.11835	-1.52024	6.49919	6.44086	0.628548	6.40679	-0.844264	-3.01538	8.46664	0.982717	-0.213241	-3.0182	8.21954	13.049	12.647	7.71508	-3.18372	4.83679	-	7	G06	Mesna	Other	Multiple Targets	Other	A chemotherapy adjuvant with antioxidant properties
	M7G7	14.987	3.7781	0.641348	0.418712	5.31402	12.1851	4.475	11.6529	1.72248	7.50888	3.54988	0.0299442	11.4371	0.0736415	3.37173	6.68959	2.80141	-1.09682	15.3242	8.35858	9.84249	13.4455	11.7334	-0.755886	7.80917	-	7	G07	Granisetron (hydrochloride)	Neuroscience	5-HT3 Receptors	Antagonist	A 5-HT3 receptor antagonist with antiemetic activity
	M7G8	11.3367	2.2916	-2.12974	5.78582	-0.937927	2.7935	1.26571	12.8574	9.96879	6.72135	2.83666	-1.24208	8.50008	0.121292	-3.70111	8.64011	0.371171	1.58178	-3.0282	10.0041	12.8715	20.7345	10.1362	0.0889738	7.84883	-	7	G08	Triamterene	Cardiovascular	ENaC	Inhibitor	An ENaC inhibitor
	M7G9	37.7087	37.2072	-7.5801	-6.00359	-0.95348	4.79715	4.43103	6.57486	2.29822	4.52531	8.07897	8.62471	29.6298	23.6665	3.69006	6.21314	-6.40126	-5.64609	21.4541	6.38315	17.6796	13.9887	14.8671	-4.33807	21.7163	-	7	G09	(±)-Epinephrine (hydrochloride)	Cardiovascular	α1A-Adrenergic Receptors_x000D_ β1-Adrenergic Receptors_x000D_ β2-Adrenergic Receptors	Agonist	An adrenergic receptor agonist
	M7G10	10.9372	3.20175	3.8309	-2.97457	1.91014	3.82389	9.34669	13.2727	0.709095	6.78809	2.98586	-0.198158	7.95135	1.33768	-4.59365	8.15331	-2.27919	0.323263	9.38189	-0.502608	10.0791	6.44317	7.08003	0.0628129	5.60834	-	7	G10	Guaifenesin	Immunology	MUC5AC	Other	An expectorant
	M7G11	19.2739	12.2516	0.438215	-8.98388	2.03995	0.250795	5.86866	9.39394	4.17938	4.92319	3.34001	1.91378	15.9339	0.319526	1.83262	10.1866	6.82362	-0.506595	-5.65353	2.05131	5.00014	3.54956	1.22762	3.07529	12.1906	-	7	G11	Clobetasol Propionate	Endocrinology	Glucocorticoid Receptors	Agonist	A corticosteroid
	M7H2	-11.1114	-9.95644	-6.14124	-4.13423	1.11903	-4.95149	-0.469221	-4.28154	-6.36537	-4.0169	-4.16284	-4.79039	-6.94856	0.733741	-5.77297	1.22165	2.89818	2.73297	-4.66825	2.02365	3.43184	-10.339	-2.39718	-0.564845	-5.96164	-	7	H02	Chlorpheniramine (maleate)	Immunology	Histamine H1 Receptors	Antagonist	A histamine H1 receptor antagonist
	M7H3	7.70843	-1.39729	2.63171	-4.61856	11.8781	-1.02877	1.44041	-4.89561	-0.350708	-1.20867	4.80638	-0.856472	2.90205	2.83161	0.842027	3.67037	3.92863	-4.14827	7.28373	-3.05841	1.78909	5.91223	2.97241	0.121252	4.56886	-	7	H03	Moexipril (hydrochloride)	Cardiovascular	ACE	Inhibitor	A prodrug form of moexiprilat
	M7H4	11.2199	4.39561	4.7773	-3.10141	6.1393	2.23606	0.0264217	0.766779	1.86472	1.2235	4.25728	0.401488	6.96257	4.85875	0.45977	4.58538	-0.0131143	-1.11899	-2.90851	1.38233	-5.41057	2.31867	-0.768878	2.18236	5.83158	-	7	H04	Dienogest	Endocrinology	Glucocorticoid Receptors_x000D_ Mineralocorticoid Receptors	Agonist	A synthetic progestin and PR agonist
	M7H5	3.25329	2.03312	-2.18905	-5.74702	11.5796	-4.43095	-2.00775	-9.79169	-1.82191	-4.51308	-0.10163	-2.05521	3.35492	3.73063	-0.135271	1.88323	-1.76825	-2.06082	5.23776	-5.48169	-4.48165	15.5689	2.70159	0.368521	4.18295	-	7	H05	Vinorelbine (tartrate)	Cancer	Tubulin	Inhibitor	An inhibitor of microtubule polymerization
	M7H6	12.7558	15.5649	-6.30017	-3.04994	15.7167	5.96617	6.21454	0.613203	-1.96783	2.70652	10.5681	13.5116	2.18769	5.8299	5.94084	6.51272	0.160428	-4.8043	-0.674903	1.2522	-0.892724	-3.02718	-0.844901	-0.871526	1.09021	-	7	H06	Enasidenib	Cancer	IDH2 R140_x000D_ IDH2 R172	Inhibitor	A selective inhibitor of mutant IDH2
	M7H7	1.7346	10.1106	-0.831603	-0.269912	-11.2249	-9.14373	0.895677	-6.33059	-5.10729	-4.92148	-0.834512	-0.629712	2.56911	10.2121	-1.23909	4.12996	5.82766	0.880847	2.68742	4.36299	-1.39957	-1.26512	1.08718	-0.613402	3.39037	-	7	H07	Trospium (chloride)	Neuroscience	Muscarinic M1-5 Receptors	Antagonist	An antagonist of muscarinic receptors
	M7H8	1.99939	-14.6556	-1.5861	2.07739	10.079	1.48409	8.91009	-6.1879	-1.84913	0.589286	0.93343	-3.76523	1.06596	-4.43186	10.5218	3.44605	-1.33731	-3.80714	-7.47031	-1.03035	-1.8782	8.16863	-0.422139	-1.3572	0.476228	-	7	H08	Velpatasvir	Immunology	NS5A	Inhibitor	A pan-genotypic NS5A inhibitor
	M7H9	20.6441	4.90002	-3.00069	3.88242	-1.4875	-0.600419	-3.49683	-6.06054	0.0743018	-2.52087	7.5829	-0.269203	13.0612	6.43738	7.64457	9.58455	0.196832	-3.95461	-7.15802	-2.13718	-3.27105	-1.03011	-3.80961	2.6492	11.0796	-	7	H09	Alcaftadine	Immunology	Histamine H1 Receptors	Antagonist	An H1 receptor antagonist
	M7H10	2.41601	-2.13548	1.65812	3.05662	-7.69955	2.40278	-2.20378	7.45466	0.341635	1.99883	-0.000500052	-0.0658265	2.41651	3.39178	10.4746	7.364	4.08313	0.628357	7.71108	-1.86871	4.47194	10.9325	5.30246	0.158401	1.94307	-	7	H10	Hydrochlorothiazide	Cardiovascular	SLC12A3	Inhibitor	A thiazide diuretic
	M7H11	7.08986	-1.25945	-1.63921	1.22685	4.58084	2.08467	7.21528	7.07331	-12.1131	1.06504	6.07206	0.718845	1.01781	1.99792	5.15857	4.7582	1.40208	1.92838	-2.2179	-0.322546	-1.48502	-7.83718	-2.97491	2.10062	2.47882	-	7	H11	Indapamide	Other	Kv1.1 Channels	Inhibitor	Diuretic and antihypertensive agent.
	M8A2	3.77627	2.135	-7.62717	-5.47239	1.38015	-8.39926	-2.62806	-3.46383	-2.54955	-4.26018	-1.40867	-3.12506	5.18494	4.09757	4.70107	-1.34733	-10.385	-0.964456	2.99845	2.84804	-3.37143	3.13844	1.39413	-0.0256579	3.68779	-	8	A02	Bendroflumethiazide	Other	Na+/Cl+ Cotransporter	Other	Thiazide diuretic used to treat hypertension
	M8A3	6.15334	10.9375	-5.49165	-10.726	6.8653	-7.273	-0.330654	-6.66344	-6.89171	-5.2897	3.64795	0.963493	2.50538	3.03498	1.3764	0.858899	1.44227	1.94933	-0.850456	3.46435	-0.768765	6.7114	2.12988	-1.47329	1.26216	-	8	A03	Torasemide	Other	Na+/Cl+ Cotransporter	Other	Diuretic extensively used in the management of heart failure, renal disease, and cirrhosis.
	M8A4	3.07318	7.83152	-4.44801	2.0683	1.39967	6.21082	1.72618	1.79112	10.8158	5.13598	1.82848	3.07254	1.24469	2.48948	0.67021	-3.05168	-10.9876	-6.10803	6.85626	-6.80264	7.36916	6.59926	2.82418	-2.06447	0.575239	-	8	A04	Pantoprazole	Immunology	H+/K+ ATPase	Inhibitor	A proton pump inhibitor
	M8A5	-2.16469	1.48707	7.06309	1.52518	-4.50961	2.11825	-1.37545	2.22658	-3.30064	-0.0828157	0.428176	2.50365	-2.59286	-2.61785	0.942658	1.06946	-0.21842	3.19653	0.57453	3.93093	-11.7572	5.09147	0.284314	-0.887765	-2.27668	-	8	A05	Ibandronate (sodium hydrate)	Endocrinology	Osteoclasts	Inhibitor	A bisphosphonate bone resorption inhibitor
	M8A6	1.32912	-9.76711	0.889546	0.166851	11.948	9.03149	6.72059	-8.18567	6.2642	3.45766	1.05012	1.65078	0.278992	-1.4783	1.4024	-5.96931	1.06546	0.787437	-9.49267	-2.78303	-2.86256	-17.2444	-8.10491	0.178394	-0.663118	-	8	A06	Mometasone Furoate	Endocrinology	Glucocorticoid Receptors	Agonist	A synthetic glucocorticoid prodrug
	M8A7	5.44979	11.9566	-4.6924	-3.05873	-0.163013	6.54164	3.98901	0.148146	-2.96864	1.92754	2.77532	4.60773	2.67447	6.6167	1.44116	2.4126	-1.36329	2.62053	1.06689	2.22952	-0.917148	20.0667	5.60223	0.359342	1.58903	-	8	A07	Trifluorothymidine	Cancer	Thymidylate Synthase	Inhibitor	A thymidine analog that inhibits DNA synthesis
	M8A8	0.40396	12.8018	6.52593	-1.62213	-1.80626	6.11556	5.78812	-0.347485	-4.88989	1.66658	0.694499	3.94535	-0.290539	1.49091	7.44206	3.57496	0.272562	0.715588	-0.79873	-1.49618	1.06752	3.71321	0.45434	0.264709	-0.539415	-	8	A08	Desonide	Endocrinology	Glucocorticoid Receptors	Agonist	A nonfluorinated synthetic corticosteroid
	M8A9	-9.47861	0.00194487	7.7739	-3.43692	11.4834	8.94057	6.70263	-3.75086	0.398139	3.07262	-1.80107	4.35558	-7.67753	0.0164221	4.55205	8.3552	7.99662	0.648848	-5.00569	-6.67964	-7.23019	-13.5671	-8.12989	-1.43895	-6.16709	-	8	A09	Anagrelide (hydrochloride)	Cardiovascular	PDE3	Inhibitor	A PDE3 inhibitor
	M8A10	7.62474	4.9362	-1.06044	-2.14558	-4.41468	-0.895715	2.96629	0.115198	3.28019	1.36649	3.73488	2.26745	3.88987	-0.715852	5.1876	1.46278	2.92828	6.82661	2.67696	6.08561	3.01057	8.7268	4.84541	2.38491	2.42848	-	8	A10	(–)-Ropivacaine (hydrochloride hydrate)	Neuroscience	Sodium Channels	Blocker	A sodium channel blocker
	M8A11	12.4312	5.45752	-0.154547	-2.06055	-1.98864	-8.75848	2.65946	1.76831	13.9299	2.3998	4.3519	0.442187	8.07926	4.07505	8.71891	5.11104	4.28528	1.46927	-9.05371	0.123006	-3.65837	13.1717	0.017192	1.06056	6.34736	-	8	A11	Quinapril (hydrochloride)	Cardiovascular	ACE	Inhibitor	A prodrug form of quinaprilat
	M8B2	-16.8659	-27.935	-15.0796	-0.78408	-2.19021	-23.53	-3.68266	-22.4828	-23.0905	-18.1965	-5.43851	5.18148	-11.4274	-15.8983	6.13285	-5.09486	0.883457	1.87507	-14.5009	-0.589097	-8.09645	-22.0219	-11.3113	-0.516222	-9.05085	-	8	B02	AN2728	Immunology	PDE4	Inhibitor	A selective PDE4 inhibitor
	M8B3	6.94465	14.0618	0.615178	-7.24504	-0.000435063	-6.19572	3.02218	2.51166	-3.48883	-1.03768	3.01799	1.30201	3.92666	5.73671	1.64595	4.66926	-3.72375	-2.60278	6.40725	3.89232	6.78043	6.91127	5.98857	-0.0193154	1.82449	-	8	B03	AHU377 (calcium salt)	Cardiovascular	Neprilysin	Inhibitor	A prodrug form of LBQ657
	M8B4	15.1624	0.121411	6.02163	3.44218	16.7109	6.57396	-0.190809	10.7641	8.9813	6.53213	7.83426	1.71902	7.32811	-1.4638	1.16284	1.46661	-1.75914	-1.17626	-7.57759	3.84238	3.06183	0.946537	0.0590386	-0.377974	4.90329	-	8	B04	VX-661	Other	CFTR	Other	An investigational compound that promotes the maturation of delta F508 CFTR
	M8B5	7.4917	6.32408	7.96116	-3.4955	10.0787	6.3022	5.9241	7.38746	10.4272	7.51024	4.38324	0.418161	3.10846	-0.804403	-0.175543	4.26446	-5.56296	0.472312	2.75257	8.68403	10.9036	25.8226	12.0314	0.443997	3.20227	-	8	B05	Eliglustat (hemitartrate)	Other	Glucosylceramide Synthase	Inhibitor	A glucosylceramide synthase inhibitor
	M8B6	8.51324	16.0848	4.00216	-2.46281	-2.51327	3.97858	5.692	2.85877	1.78409	3.57836	3.94375	2.94622	4.56949	0.316374	0.507	5.27955	-3.09693	-2.89141	2.82242	9.2227	1.52636	17.3853	7.72995	0.438839	2.52424	-	8	B06	L-Carnitine	Endocrinology	Multiple Targets	Other	A conditionally essential nutrient
	M8B7	3.38433	7.26306	4.88901	-5.34994	0.00277021	5.85093	1.5785	7.06957	-8.44517	1.51346	1.52616	1.37007	1.85816	-0.0266626	3.13215	3.84229	-1.42088	-3.4612	4.48679	-2.01861	5.74921	8.33335	4.58977	-0.225077	-0.683769	-	8	B07	Ertugliflozin	Endocrinology	SGLT2	Inhibitor	An inhibitor of SGLT2
	M8B8	6.72006	9.12889	-1.11247	5.772	6.83305	-0.106333	6.42574	3.4698	6.79401	4.14581	-0.0955877	0.163263	6.81565	-1.11062	2.25979	3.18688	5.55037	2.26428	5.78435	2.63145	8.84147	13.433	7.66332	1.42876	4.66879	-	8	B08	Cefdinir	Immunology	β-Lactamase	Inhibitor	A cephalosporin antibiotic
	M8B9	-2.57729	-9.09847	1.86011	5.21471	25.0622	8.35565	3.28146	1.66539	9.36566	5.66704	0.947683	0.281542	-3.52497	-5.70336	1.81203	5.65255	6.17222	0.00932276	-2.35169	0.775391	2.88655	9.11254	2.59645	-1.47686	-2.90577	-	8	B09	Retapamulin	Immunology	Bacterial 50S Ribosomal Subunit	Inhibitor	A bacterial protein synthesis inhibitor
	M8B10	-16.6068	-25.0757	-3.20409	-3.1316	12.5521	0.80759	1.62783	-15.1626	-7.12188	-4.96227	-7.27202	-6.2258	-9.33478	-12.1166	-6.11504	2.4106	-10.6231	-2.2039	0.522548	0.81884	12.1702	-1.02869	3.37138	-1.16281	-8.43269	-	8	B10	Vilazodone (hydrochloride)	Neuroscience	5-HT1A Receptors_x000D_ SERT	Agonist	An SSRI and a partial agonist of 5-HT1A
	M8B11	-18.1738	-35.4325	-9.20274	-10.4653	9.16361	-13.7858	-1.81995	-17.2619	-16.9833	-12.4627	-8.35627	1.84089	-9.81757	-13.9212	-40.7299	-47.6717	-1.71738	1.95852	-3.20662	-6.39884	-4.61056	-13.6062	-6.9648	-0.726038	-8.65915	-	8	B11	Rilpivirine	Immunology	Reverse Transcriptase	Inhibitor	A non-nucleoside reverse transcriptase inhibitor
	M8C2	-3.03999	-12.4399	0.786459	1.59099	21.9298	-4.96753	0.523374	7.31527	7.42168	2.5732	-1.43262	-1.00784	-1.60737	-6.02647	-1.79612	-6.76656	0.805113	1.20429	2.93612	1.71574	3.65364	1.38809	2.41415	-0.371511	-1.84916	-	8	C02	LY2835219	Cancer	Cdk4_x000D_ Cdk6	Inhibitor	A dual inhibitor of Cdk4 and Cdk6
	M8C3	2.19473	-1.52455	5.97513	2.9374	11.6398	9.32471	9.98897	7.91484	3.14391	7.59311	4.02077	-0.895263	-1.82603	-4.21533	-6.69298	1.56579	-4.95364	-5.95507	12.2312	1.38308	13.2511	8.87956	8.92698	-1.14643	-1.23474	-	8	C03	Betrixaban	Cardiovascular	Factor Xa	Inhibitor	A Factor Xa inhibitor
	M8C4	-11.2946	-10.208	5.6266	-1.04793	20.0743	5.87205	5.12108	9.02971	12.3414	8.09107	-4.35393	-2.3636	-6.94069	-4.45343	6.05503	1.07587	-3.73674	-8.35275	6.17213	5.79267	6.07232	2.80263	5.20069	-0.544302	-5.85734	-	8	C04	Afatinib (maleate)	Cancer	EGFR_x000D_ HER2	Inhibitor	An inhibitor of EGFR and ErbB2
	M8C5	5.63594	3.27087	-3.63756	3.18996	10.858	-3.49115	7.50087	3.38737	3.98294	2.84501	3.46124	0.481205	2.1747	-3.52254	0.301178	2.96833	-3.65751	-4.97522	-16.2179	6.30743	7.20532	4.8719	0.532429	-0.195119	0.664365	-	8	C05	Eptifibatide	Cardiovascular	GPIIb_x000D_ GPIIIa	Antagonist	A potent GPIIb/IIIa antagonist
	M8C6	22.3906	12.5228	-2.19292	4.76107	0.17857	9.67621	-1.28661	9.30313	2.94806	5.1602	6.85393	5.73373	15.5367	4.09232	0.0660867	3.18912	1.19691	-4.05002	10.7519	0.00943214	12.0324	11.9635	8.68005	-0.603141	10.4487	-	8	C06	Fosamprenavir (calcium salt)	Immunology	HIV-1 Protease	Inhibitor	A prodrug of the HIV-1 protease inhibitor amprenavir
	M8C7	-1.66362	9.18933	-0.72933	4.16412	2.59751	4.54519	12.4744	12.6307	5.26019	8.72761	-1.73905	2.16415	0.0754245	-2.20962	3.74346	2.30275	-7.41674	-2.26768	0.488096	5.43482	7.5124	9.50667	5.72625	-2.21596	-0.626816	-	8	C07	Mycophenolic Acid	Immunology	IMPDH	Inhibitor	An immunosuppressive microbial metabolite
	M8C8	4.39721	-4.44925	-8.79085	-4.2989	20.7583	-7.79959	-8.80022	-14.2012	-12.3093	-10.7776	3.59183	4.12066	0.805382	3.57036	2.72993	5.89033	-8.09591	-6.7697	-8.17836	-6.45887	-10.0086	-17.7152	-10.5995	-1.51722	-0.153687	-	8	C08	Megestryl Acetate	Endocrinology	Progesterone Receptors	Activator	A synthetic progestogen
	M8C9	7.23795	6.74043	0.838195	3.72419	0.786717	10.8069	0.500628	10.258	7.05567	7.1553	2.67328	0.977722	4.56467	-2.79389	0.851024	1.13484	2.3946	-2.173	14.4333	0.9638	9.83485	21.4668	11.6654	-0.137278	1.6351	-	8	C09	Tinidazole	Immunology	DNA (Oxidative Strand Breaks)	Inhibitor	An antiparasitic and antimicrobial nitroimidazole
	M8C10	4.58528	-0.754604	7.80692	-2.28926	12.9347	5.35279	6.4918	1.12441	-1.19969	2.94232	4.45887	1.69437	0.126402	-0.496845	-6.54004	1.67628	3.81337	-1.72514	4.96688	5.48418	3.64533	7.51117	5.39264	0.271908	0.332318	-	8	C10	Demeclocycline (hydrochloride)	Immunology	Bacterial 30S Ribosomal Subunit	Inhibitor	A broad-spectrum tetracycline antibiotic
	M8C11	11.7767	19.4919	-9.86749	-5.92603	10.901	5.26436	-0.466319	4.4842	2.8402	3.03061	6.41378	11.0932	5.36295	9.6061	16.3747	9.9038	1.88865	4.17677	1.32635	-4.16956	5.27088	7.91627	2.57673	1.12683	-0.580032	-	8	C11	Olodaterol	Other	β2-Adrenergic Receptors	Agonist	A selective β2-AR agonist
	M8D2	3.45433	3.36769	-1.83183	-2.7403	2.76012	3.70648	6.94256	7.2574	6.07462	5.99527	0.822834	-0.396707	2.6315	1.76586	-2.3636	1.30678	0.390064	-2.37859	2.89418	6.49096	13.5167	12.136	8.75019	-0.817291	1.64628	-	8	D02	L-(−)-α-Methyldopa	Cardiovascular	DOPA Decarboxylase	Inhibitor	A DOPA decarboxylase inhibitor
	M8D3	6.72905	-5.51885	5.01198	-2.91364	0.346974	14.7405	11.916	4.69675	6.3288	9.42051	1.39859	-0.931871	5.33046	-5.67756	-5.31458	8.73391	-6.98736	-2.08914	8.61603	16.3873	2.06369	14.6409	10.4177	-1.19865	3.71105	-	8	D03	Doxylamine (succinate)	Other	Histamine H1 Receptors	Blocker	Antihistamine, used to relieve symptoms of allergy, hay fever, and the common cold
	M8D4	8.84459	6.74222	0.424311	-3.27898	14.3703	9.9194	0.223376	7.1934	8.72379	6.51499	5.73461	2.73781	3.10998	-1.0681	-0.570536	0.101114	-5.47236	-5.31989	18.788	6.87904	13.6887	16.0353	13.8385	-1.09862	2.51249	-	8	D04	Propafenone (hydrochloride)	Cardiovascular	Myocardial Membranes	Blocker	A class I antiarrhythmic agent
	M8D5	12.6061	17.9154	4.17356	-3.6787	4.18985	-5.35186	4.65983	7.91545	1.3605	2.14598	5.1997	4.0636	7.40642	2.35555	-2.03707	2.52612	5.75669	-0.921245	1.23167	13.6767	6.2825	3.29326	6.11177	0.359076	4.10068	-	8	D05	Dopamine (hydrochloride)	Neuroscience	Dopamine Receptors	Activator	An endogenous catecholamine
	M8D6	-22.2241	-39.6883	-6.97699	15.9065	-7.07911	-17.034	-4.62728	-25.543	-29.479	-19.1708	-10.3734	5.47593	-11.8507	-15.5232	-47.3137	-59.4723	-0.400456	2.53678	-7.75426	-2.14746	-7.80216	-18.7832	-9.13102	-0.654976	-10.8381	-	8	D06	Etomidate	Other	GABA Receptors	Agonist	Highly potent anesthetic agent
	M8D7	-8.39716	-18.6368	4.59407	1.47808	24.4595	-8.04545	-2.19278	5.37981	5.5409	0.170621	-3.31259	-4.1402	-5.08457	-4.92505	1.04556	6.14702	7.63578	5.18482	14.1388	7.1406	4.31492	16.6258	10.5458	-0.88124	-4.32769	-	8	D07	Buspirone (hydrochloride)	Neuroscience	α-Adrenergic Receptors, 5-HT1A	Agonist	Used to treat anxiety disorders
	M8D8	25.1948	22.3596	3.80216	-3.43296	13.8424	8.02931	2.51215	11.5533	11.4208	8.37889	10.6036	7.68111	14.5911	6.23645	8.29692	5.23093	11.5972	3.18902	13.1121	4.55524	15.1773	19.8514	13.1647	1.67644	10.7724	-	8	D08	Simeprevir (sodium salt)	Immunology	HCV NS3/4A	Inhibitor	A potent NS3/4A protease inhibitor
	M8D9	7.42679	1.02299	1.07225	3.82714	9.08083	9.90597	6.79996	4.57646	9.25997	7.63559	0.650629	0.611083	6.77616	-2.85316	1.61661	5.99661	3.19299	2.8453	5.32258	5.6894	2.86469	10.4288	6.18369	-0.107506	5.38179	-	8	D09	Dolutegravir	Immunology	HIV Integrase	Inhibitor	A potent inhibitor of HIV integrase
	M8D10	3.89409	0.26128	0.253762	3.77566	4.79	9.298	13.3733	27.1303	8.32274	14.5311	2.55016	1.97773	1.34392	-6.41587	3.92215	4.86724	3.11822	-0.612764	5.16228	6.68833	14.4508	15.3326	11.039	-2.2315	0.251934	-	8	D10	Cysteamine (hydrochloride)	Cancer	Cystine	Blocker	A radioprotective aminothiol
	M8D11	4.38331	9.38052	-2.22477	-2.86031	6.37482	10.7359	11.8073	13.1606	5.53496	10.3097	1.18717	-0.895715	3.19615	-3.88082	0.481455	7.78145	5.04068	-3.57567	-7.89053	13.1259	10.5927	25.9347	10.4314	-0.657555	1.45372	-	8	D11	D-Cycloserine	Neuroscience	NMDA Receptors	Agonist	An NMDAR partial agonist
	M8E2	-18.2469	-28.5342	-10.0414	-8.12909	4.31088	-13.8949	-2.38855	-13.455	-15.3193	-11.2645	-8.49187	-1.61323	-9.75507	-14.6663	-29.1674	-41.6857	-0.219852	1.67997	-6.57637	-5.04226	-4.71788	-15.5713	-7.98621	-0.465458	-9.22897	-	8	E02	Sertaconazole (nitrate)	Immunology	Sterol 14α Demethylase	Inhibitor	A broad spectrum antifungal agent
	M8E3	2.59658	-2.63688	7.34986	-3.54798	10.8977	13.4311	3.58685	6.99763	2.82378	6.70985	1.83516	-1.02005	0.761425	-4.16711	2.0169	4.73303	1.5419	1.586	1.20361	11.9017	9.27772	7.44202	7.44702	-0.0122401	-0.493327	-	8	E03	Dolasetron	Neuroscience	5-HT3 Receptors	Antagonist	A 5-HT3 receptor antagonist
	M8E4	2.88117	8.8251	-3.1429	0.669934	4.38679	3.34276	5.9564	11.6169	11.3026	8.05467	0.469867	-0.850848	2.4113	-0.513582	7.4114	9.44525	7.53354	2.49245	-2.40432	6.9515	10.7756	14.5971	7.47072	1.41746	0.21405	-	8	E04	Aminophylline	Cardiovascular	PDE	Inhibitor	A phosphodiesterase inhibitor and adenosine receptor antagonist
	M8E5	-21.3861	-27.3347	-3.35547	-9.3388	21.7097	-2.23179	-3.50579	-5.17593	9.51059	-0.350729	-10.1643	-11.6347	-11.2218	-14.2875	-2.49252	1.20982	-1.80833	1.12706	-5.0715	1.38233	1.52484	-8.82579	-2.75678	-0.251678	-10.0384	-	8	E05	Atomoxetine (hydrochloride)	Neuroscience	NET	Inhibitor	A selective norepinephrine reuptake inhibitor
	M8E6	13.6536	-7.55551	3.38661	4.58764	6.19083	8.01988	5.43821	-0.514361	-1.62056	2.83079	5.79987	0.716467	7.85369	-0.684274	-3.72117	-2.79596	0.282327	-3.62814	2.82795	4.11252	10.3801	5.38717	5.66769	2.41357	6.48495	-	8	E06	Cabazitaxel	Cancer	Tubulin	Inhibitor	A semisynthetic taxane
	M8E7	-15.3028	-5.38211	6.02593	-4.66008	12.419	5.23062	-0.92996	11.1312	-0.691556	3.68508	-5.76193	1.02411	-9.54085	-3.61214	7.51779	9.20807	-6.33673	-2.46498	0.31099	5.42633	2.60672	-6.21013	0.524225	-0.884445	-8.69613	-	8	E07	Pioglitazone (hydrochloride)	Endocrinology	PPARγ	Agonist	A PPARγ agonist
	M8E8	-3.86639	1.87771	1.37463	-0.396758	16.203	6.02667	2.95623	-2.92508	13.6062	4.91601	-4.28462	-3.71781	0.418233	-0.764246	6.67746	2.46753	-1.8855	-10.0136	2.24709	-2.20311	2.1764	28.9109	7.77356	-2.28061	0.376195	-	8	E08	Leuprorelin (acetate)	Cancer	GnRH Receptor	Agonist	A synthetic GnRH receptor agonist
	M8E9	-18.9418	-19.9267	1.61179	-1.36528	12.5199	2.40272	-1.06557	-1.83905	7.71135	1.80236	-8.50211	-6.49891	-10.4397	-9.81503	-12.6677	3.01038	4.80861	-0.688162	3.81316	-1.10517	9.73002	8.33945	5.18512	-0.782742	-9.32223	-	8	E09	Escitalopram	Neuroscience	SERT	Inhibitor	A selective serotonin reuptake inhibitor
	M8E10	8.77505	5.03203	3.4577	3.07601	-3.91452	7.5099	3.93455	13.727	9.34607	8.62937	2.87523	0.390497	5.89982	1.20843	9.04395	6.30231	0.421748	0.678888	4.05709	6.19783	-2.30893	-1.24581	1.6658	1.3477	3.49904	-	8	E10	Alosetron (hydrochloride)	Neuroscience	5-HT3 Receptors	Antagonist	A 5-HT3 receptor antagonist
	M8E11	5.19468	-0.372988	-2.8291	4.98233	-2.69414	13.4591	7.85383	20.347	0.799781	10.6149	0.858034	1.38413	4.33665	-1.05641	-3.32603	5.94391	-0.992825	-5.28458	10.0253	6.34865	14.968	7.61509	9.73003	2.1531	2.3701	-	8	E11	Esmolol (hydrochloride)	Cardiovascular	β1-Adrenergic Receptors	Antagonist	A β1-AR antagonist
	M8F2	16.483	11.9554	0.0295244	2.03756	5.68264	7.80207	2.52724	8.83899	8.91527	7.02089	8.41316	3.8292	8.06986	0.0200674	6.12562	6.02852	-1.10419	-1.58852	5.85546	4.39101	9.18119	8.53103	6.98042	-0.137936	6.01973	-	8	F02	Lifitegrast	Immunology	LFA-1-ICAM-1 Interaction	Inhibitor	An inhibitor of the LFA-1/ICAM-1 interaction
	M8F3	5.58303	10.2566	4.74706	0.772606	1.9651	2.74671	7.92343	12.2008	2.59962	6.36765	1.38626	-0.867117	4.19677	0.0875062	4.16855	5.69323	8.09921	-4.73649	-0.129594	-5.26785	12.7096	14.6595	5.48366	0.066023	2.52504	-	8	F03	Avibactam (sodium salt)	Immunology	β-Lactamase	Inhibitor	A β-lactamase inhibitor
	M8F4	9.10361	7.37936	-0.31828	3.75047	5.75624	1.56652	2.30265	5.25286	-3.48317	1.40971	3.91559	2.32174	5.18802	1.50774	3.09633	4.80701	-1.10209	0.329311	-1.84263	7.50005	3.56494	-1.09197	2.02335	-0.340459	2.40194	-	8	F04	Ofloxacin	Immunology	DNA Gyrase	Inhibitor	A fluoroquinolone antibiotic
	M8F5	25.4045	20.3	-17.4179	-1.39185	13.223	-6.63902	-3.06756	-16.5128	-12.8597	-9.76976	8.81725	4.15078	16.5873	19.8258	-6.86539	8.56406	-9.23572	-3.22291	0.855388	-0.812727	-0.178007	-21.1502	-5.33064	-1.32544	16.2759	-	8	F05	Brexpiprazole	Neuroscience	5-HT1A Receptors, Dopamine D2, D3 Receptors	Agonist	A serotonin and dopamine receptor modulator
	M8F6	13.9161	2.77787	-1.73287	12.1322	7.86299	17.1136	6.53014	12.7296	8.66013	11.2584	4.47337	0.847096	9.44274	1.87448	0.372118	5.41224	-1.93056	-0.275789	3.49337	-1.8799	3.33857	10.8076	3.93066	-2.09198	5.95644	-	8	F06	Penciclovir	Immunology	DNA Polymerase	Inhibitor	An antiviral guanosine analog
	M8F7	17.9023	13.9727	5.09895	2.65616	6.86077	-1.11604	-6.74695	-2.7127	4.01792	-1.63944	2.14454	4.70197	15.7577	12.4142	14.0232	7.63697	-5.13819	1.30709	4.29962	-5.82934	7.28818	10.39	4.02787	0.669064	8.40828	-	8	F07	Tiagabine (hydrochloride)	Neuroscience	GAT-1	Inhibitor	A GAT-1 inhibitor
	M8F8	-5.36868	-10.7054	1.61797	5.72746	21.4042	16.3113	19.5982	11.8672	11.9786	14.9388	-2.03133	-3.50297	-3.33735	-4.47784	8.12876	5.87334	-1.76484	-4.09939	-15.49	13.2588	-11.1389	-6.04144	-4.8621	-0.128113	-3.95051	-	8	F08	Malathion	Other	AChE	Inhibitor	An organophosphate insecticide
	M8F9	3.92648	4.38728	15.0208	1.21723	1.76762	-2.28938	3.80038	6.78602	-2.58221	1.4287	1.17815	-0.253722	2.74833	-2.28624	4.6005	8.25687	1.20611	1.11491	1.51492	2.05575	6.0366	14.0243	5.89865	0.362174	0.537603	-	8	F09	Acetyl-β-methylcholine (chloride)	Cardiovascular	Muscarinic Receptors	Agonist	A muscarinic receptor agonist
	M8F10	-11.664	-3.99105	2.38392	-1.36005	13.7366	3.57952	1.20645	10.2853	4.34841	4.85493	-3.84679	3.3727	-7.8172	-6.92228	3.72686	10.2254	-0.655119	1.78772	6.19654	-1.96267	2.56092	6.90533	3.41578	-0.313052	-7.48955	-	8	F10	AN-2690	Immunology	tRNA Aminoacylation	Inhibitor	A broad spectrum antifungal agent
	M8F11	6.13507	11.8014	-4.71893	4.34719	-1.60637	8.30395	24.5264	19.4133	19.476	17.9299	6.64628	3.64467	-0.511209	-4.18358	-2.83825	1.66849	0.209447	-7.99136	-4.58742	10.063	2.75748	27.3681	8.89104	-2.05268	-0.749268	-	8	F11	Ruxolitinib (phosphate)	Cancer	JAK1_x000D_ JAK2	Inhibitor	A potent and selective JAK1/JAK2 inhibitor
	M8G2	13.6136	9.90502	4.13764	-1.52378	5.48736	8.54295	5.16275	16.8617	5.92985	9.12432	6.02769	0.742714	7.58591	-1.12215	-0.320636	0.356546	8.14122	0.976899	7.74578	12.5915	18.5961	9.82241	12.1797	0.123467	5.47571	-	8	G02	Disopyramide	Cardiovascular	Sodium Channels	Blocker	A class Ia antiarrhythmic agent and sodium channel blocker
	M8G3	18.1411	21.5414	5.04521	-4.55625	3.88167	14.3788	9.34656	9.35959	7.81506	10.225	6.69854	5.68757	11.4426	5.29599	-3.27176	0.380345	-0.679409	2.16066	4.89568	6.00936	13.3621	18.1681	10.5996	1.83265	7.79995	-	8	G03	CCK Octapeptide (sulfated)	Endocrinology	Amanitin	Inhibitor	A sulfated CCK peptide
	M8G4	5.26105	7.30467	3.53332	-0.914335	1.1603	0.964274	2.93801	8.7001	6.80468	4.85177	0.258581	1.95332	5.00247	-1.52039	-2.46573	3.57767	-0.0222472	3.5434	9.18191	-3.2093	4.86689	12.9801	5.94566	-1.46585	2.73652	-	8	G04	D-Mannitol	Other	Other	Other	Osmotic diuretic, used to decrease pressure in the eyes, as in glaucoma, and to lower increased intracranial pressure.
	M8G5	11.2174	21.7911	5.2323	0.754312	-10.3411	6.33873	20.3809	18.6947	22.7817	17.049	2.90849	2.37981	8.30887	-1.63362	-3.91918	2.73165	-4.77485	-2.5046	8.40747	10.4398	12.5923	24.8249	14.0569	-3.81338	4.55804	-	8	G05	Neostigmine (methyl sulfate)	Neuroscience	AChE	Inhibitor	A reversible acetylcholinesterase inhibitor
	M8G6	8.16074	8.08298	4.02782	-2.07015	9.87879	4.98219	9.9874	16.5157	4.42152	8.97669	3.22217	2.08797	4.93857	-3.72588	-2.85457	2.6777	8.28375	3.98008	-1.47031	8.65302	16.9966	9.77231	8.47864	1.83119	2.28001	-	8	G06	Nitrofurantoin	Immunology	Bacterial Ribosomal Proteins	Inhibitor	An antibiotic
	M8G7	15.0391	9.66794	-6.49684	11.7241	-5.96919	7.25391	12.933	17.5065	4.13955	10.4583	3.62965	1.83935	11.4094	-0.936237	0.260517	4.45723	2.63531	-5.09365	14.5953	-0.97098	13.185	19.1508	11.4808	0.382582	8.73273	-	8	G07	Cilastatin	Immunology	Dipeptidase	Inhibitor	An inhibitor of dipeptidase (dehydropeptidase I)
	M8G8	17.3603	12.1168	3.64681	-0.749727	5.63491	4.90729	1.6239	16.1186	10.5957	8.31138	6.16433	0.0585433	11.196	-2.53278	-3.79363	2.50971	0.959834	-0.48817	4.38766	-6.22033	25.9053	20.5772	11.1532	1.1721	7.51695	-	8	G08	N-Carbamyl-L-Glutamic Acid	Cancer	CPS1	Activator	An activator of carbamoyl phosphate synthetase 1
	M8G9	4.59027	-22.3942	2.22769	21.4155	7.00801	12.0118	6.72996	16.2166	3.80739	9.69143	0.784671	0.66507	3.8056	-2.62634	0.443114	3.81964	-5.20721	1.26612	-0.00131896	5.10796	9.21755	2.82978	4.27924	0.180991	1.65125	-	8	G09	Tolazamide	Endocrinology	SUR1/KIR6.2	Inhibitor	A sulfonylurea inhibitor of SUR1/KIR6.2
	M8G10	-17.8514	-31.8131	-3.16961	6.89565	25.0237	15.7808	4.53983	18.581	7.24519	11.5367	-8.15285	-4.59287	-9.69859	-13.5126	12.8041	8.06782	8.89904	0.193417	2.39358	0.102172	18.0967	-4.00458	4.13772	-0.500042	-9.37169	-	8	G10	Tasimelteon	Neuroscience	MT1 Receptors_x000D_ MT2 Receptors	Agonist	A melatonin receptor agonist
	M8G11	-20.6661	-38.3411	-10.7985	-10.0602	9.04997	-19.1605	-10.5841	-17.9727	-19.2152	-16.7331	-8.76833	3.37512	-11.8977	-14.8039	-44.873	-50.5791	0.277356	-4.59855	-9.08705	-3.81718	-10.9916	-17.2272	-10.315	-0.641802	-9.03764	-	8	G11	Butoconazole (nitrate)	Immunology	Sterol 14α Demethylase	Inhibitor	An imidazole antifungal agent
	M8H2	15.6044	2.14187	-10.3884	5.92535	23.3083	-9.39032	5.30585	-11.0826	-7.3426	-5.62742	9.85834	3.90535	5.74607	5.54951	-10.0921	1.25524	-8.12269	-4.32062	-15.4306	-15.8635	-24.1972	-37.3147	-23.4633	0.01843	6.22495	-	8	H02	Fluphenazine (hydrochloride)	Neuroscience	Dopamine D1 Receptors_x000D_ Dopamine D2 Receptors	Antagonist	A dopamine D1 and D2 receptor antagonist
	M8H3	54.2138	46.149	-9.46763	-9.41937	13.2423	-13.4324	-9.36623	-21.3187	-16.4198	-15.1343	18.4186	15.4451	35.7952	36.7847	-12.2771	-23.3843	-0.915165	-4.60833	-1.32213	-2.08622	-8.24951	-12.9072	-6.15052	-1.01567	40.0003	-	8	H03	Tazarotene	Immunology	Unknown	Other	A retinoid prodrug
	M8H4	4.15197	2.67595	4.81093	5.20717	4.40371	6.11082	5.21607	0.478847	8.5277	5.08336	-1.09362	-1.56588	5.24559	4.94301	6.08425	-0.953327	-6.5591	-4.76543	1.79159	-2.78163	2.16026	13.4192	3.63811	-1.55066	4.9296	-	8	H04	Propantheline (bromide)	Immunology	Muscarinic Receptors, AChRs	Inhibitor	An anticholinergic agent
	M8H5	-16.6594	-29.5724	4.15598	-7.63131	19.4784	8.02835	4.62651	3.73804	4.09803	5.12274	-7.48828	-9.37441	-9.17115	-11.7737	8.26327	-1.49264	2.69638	0.562903	-9.44339	-0.666297	-12.1853	-10.94	-8.318	-0.20356	-8.27861	-	8	H05	Mivacurium (chloride)	Cardiovascular	nAChRs	Antagonist	An antagonist of nAChRs and muscarinic M2 and M3 receptors
	M8H6	26.3983	19.3743	-8.48069	0.665818	3.07565	0.818457	5.53247	4.97796	-5.56108	1.44195	12.3817	12.4579	14.0166	9.31295	12.3949	6.56917	-5.11303	-2.50326	4.41956	0.836689	14.5958	-3.51995	4.07377	-2.71322	8.73346	-	8	H06	Metaproterenol (hemisulfate)	Immunology	β2-Adrenergic Receptors	Agonist	A long-acting β2-adrenergic receptor agonist
	M8H7	0.320187	-1.9161	-1.14089	7.80224	2.46271	-3.02006	-0.0479676	5.26141	-11.4407	-2.31182	1.70616	1.06822	-1.38597	-1.85827	1.38363	4.28054	-3.41246	-3.28655	6.62284	-9.1995	9.02488	2.99171	2.35073	-0.301119	-1.09077	-	8	H07	Hydroflumethiazide	Cardiovascular	Carbonic Anhydrase_x000D_ Electrolyte Reabsorption		A thiazide diuretic
	M8H8	9.58818	8.83068	3.04174	4.24965	0.0563975	12.834	-4.80673	14.5285	10.6929	8.31218	6.38295	2.17341	3.20523	2.03896	1.56379	5.24175	7.51857	-5.35861	5.16097	1.29643	5.92007	4.31805	4.16463	-0.0124251	3.62743	-	8	H08	Sulfamethoxazole	Immunology	DHPS	Inhibitor	A sulfonamide antibiotic
	M8H9	10.3081	5.12653	7.14953	4.70438	-4.63061	6.38759	-2.17081	-0.249425	-8.27977	-1.0781	6.79145	1.67482	3.51661	2.26474	5.51455	5.48457	-5.75547	-3.76666	-3.82751	7.35296	-2.84041	-0.268158	0.0949722	-0.47477	4.00732	-	8	H09	Cefotetan (sodium salt)	Immunology	Bacterial Cell Wall Synthesis	Inhibitor	A cephamycin antibiotic
	M8H10	-14.0249	-19.7909	-2.77201	3.52463	9.42195	8.04957	1.62773	5.87466	2.71733	4.56732	-4.7644	-4.52885	-9.26048	-10.4611	-2.87982	4.05497	10.7711	-0.691622	-4.54761	-3.16045	8.93029	6.94905	2.36688	-0.456024	-8.23157	-	8	H10	Isocarboxazid	Neuroscience	MAO	Inhibitor	An inhibitor of MAO
	M8H11	-6.9222	-31.0121	2.43099	5.54239	21.1246	17.9567	-0.144089	14.5717	11.2868	10.9178	-0.577602	-2.03478	-6.3446	-8.49795	12.6351	0.252653	-6.62452	-5.11648	-3.99008	4.35796	6.49551	-4.94329	0.470776	-1.10738	-6.72042	-	8	H11	Cefuroxime (sodium salt)	Immunology	Bacterial Cell Wall Synthesis	Inhibitor	A cephalosporin antibiotic
	M9A2	-4.98874	2.63307	-4.71832	-4.32566	3.54455	-2.63022	5.12726	-4.92674	-15.6147	-4.5111	-1.07066	1.91078	-3.91807	-0.158368	-5.69911	-14.7805	4.70892	3.91884	-1.86005	-7.44159	2.13214	-1.70244	-2.22724	0.575487	-3.29958	-	9	A02	Fosfomycin Trometamol	Immunology	MurA	Inhibitor	A broad-spectrum antibiotic
	M9A3	1.34832	-5.43402	1.30299	-0.766965	1.18983	0.551558	1.73006	-5.23638	-2.8988	-1.46339	3.54804	6.57757	-2.19972	2.47573	-0.408531	-6.4775	-6.387	-0.106367	2.11947	2.35436	-3.57099	-7.73642	-1.71764	-0.623538	-0.715732	-	9	A03	Cefepime (hydrochloride hydrate)	Immunology	Bacterial Cell Wall Synthesis	Inhibitor	A cephalosporin antibiotic
	M9A4	10.9592	7.02223	4.17532	2.02997	-4.20132	0.745559	1.67018	-4.09264	-6.02658	-1.92587	6.21234	6.15648	4.74691	4.8134	-5.71512	-12.03	1.21885	-6.82588	2.52357	6.38794	-6.32158	-7.00386	-2.22455	1.33448	4.28833	-	9	A04	Penicillin V (potassium salt)	Immunology	Bacterial Cell Wall Synthesis	Inhibitor	A β-lactam antibiotic
	M9A5	-5.94746	-19.6695	-12.7814	-1.50014	6.5408	-16.8566	-10.18	-21.9258	-13.1162	-15.5197	-0.962459	1.70301	-4.985	-6.43883	-33.8518	-40.3895	-4.11343	2.56802	-6.06862	-5.7052	-12.8674	-13.269	-8.95228	0.540718	-1.71826	-	9	A05	Mefenamic Acid	Neuroscience	COX-2	Inhibitor	A NSAID and COX-2 inhibitor
	M9A6	30.764	15.9554	-6.42375	-10.315	16.3079	-15.6666	-4.60895	-21.6715	-19.2576	-15.3012	6.51822	1.34761	24.2458	21.2256	-17.0259	-19.5456	-3.49188	-5.40695	-9.81933	-3.40661	-4.35351	-16.833	-8.61237	-1.18723	24.3786	-	9	A06	Desogestrel	Endocrinology	Progesterone Receptors	Other	A synthetic progestogen
	M9A7	-0.635642	3.52591	-4.7525	-0.315611	-1.41024	0.157546	-2.28378	-5.66833	-1.48627	-2.32021	1.26836	8.583	-1.904	2.24428	-10.5562	-13.315	1.25795	-6.13137	-1.68842	5.12118	-6.19812	-8.77538	-2.89444	-0.418802	-1.20842	-	9	A07	Eslicarbazepine Acetate	Neuroscience	Sodium Channels	Blocker	A sodium channel blocker
	M9A8	-5.48043	-7.72688	5.45668	-8.4956	4.89325	-11.8374	-9.95857	-11.8411	-8.76099	-10.5995	-2.8116	-2.04238	-2.66883	-3.16053	-11.2287	-24.7264	-2.001	1.46977	-1.25982	-3.6375	4.31116	-8.25928	-2.22061	-0.245048	-1.69644	-	9	A08	Ulipristal Acetate	Endocrinology	Progesterone Receptors	Modulator	A selective progesterone receptor modulator
	M9A9	-2.19398	-0.482923	-4.77672	-2.88937	1.47408	-6.3692	-4.21084	-9.98207	-11.4864	-8.01213	-0.743314	2.14266	-1.45066	2.64531	-13.4979	-10.5473	-3.05849	-0.198148	2.97723	-11.4146	-0.712791	-7.29385	-4.12024	1.04127	-1.06882	-	9	A09	Dichlorphenamide	Neuroscience	Carbonic Anhydrase	Inhibitor	A carbonic anhydrase inhibitor
	M9A10	2.55372	-3.51428	-2.69806	-4.14157	9.48905	-14.8947	-2.13065	-15.3991	-10.1585	-10.6457	3.39124	0.0939102	-0.837523	-0.672311	-6.48581	4.04728	-0.735033	5.19655	-13.7967	-4.51258	-3.99957	-15.121	-9.36672	0.261166	-0.168088	-	9	A10	Nebivolol (hydrochloride)	Cardiovascular	β1-Adrenergic Receptors	Antagonist	A β1-AR antagonist
	M9A11	0.738461	9.10818	-4.79167	2.85981	-2.92848	-10.5335	-0.997157	-11.8542	-8.77198	-8.03921	0.83548	3.86969	-0.0970191	7.86527	-3.46613	-11.6781	-8.34879	3.17353	3.77156	3.75763	2.41608	-1.62992	2.11749	-0.0800418	1.04088	-	9	A11	Olsalazine (sodium salt)	Immunology	COX_x000D_ LTB4_x000D_ Xanthine Oxidase	Inhibitor	A prodrug form of 5-aminosalicylic acid
	M9B2	-6.89655	-2.72518	-1.69919	-2.53096	-0.898838	1.1966	8.44619	-3.20592	-2.86592	0.892738	-2.75863	-2.06	-4.13792	-3.06382	-9.90169	-10.7769	-7.73	-1.26524	1.46782	4.69442	0.175421	10.2047	4.12633	0.249735	-4.92871	-	9	B02	Altretamine	Cancer	GPX4	Inhibitor	An antineoplastic agent and GPX4 inhibitor
	M9B3	-1.6689	-17.8714	-11.4186	-1.8763	9.27535	-9.52788	-2.84415	-12.5444	-12.5481	-9.36615	1.74881	-2.80865	-3.41771	-3.92042	-9.95538	-17.1479	-3.29289	-3.99859	-16.6441	-2.16137	-16.2968	-16.3586	-12.8745	-1.26752	-3.64962	-	9	B03	Medroxyprogesterone 17-acetate	Endocrinology	Progesterone Receptors	Inhibitor	A synthetic progestogen
	M9B4	-1.02193	-11.38	-0.417118	-3.7567	20.8375	0.13217	4.69216	-0.104602	-4.94075	-0.0552559	3.78429	-0.162749	-4.80622	-4.53658	-5.62821	-8.99451	-5.43411	3.5493	-12.1704	-7.20122	-11.5842	-20.4021	-12.8487	-0.109987	-4.63957	-	9	B04	Mefloquine (hydrochloride)	Neuroscience	Unknown	Other	An antimalarial compound
	M9B5	6.01262	9.39254	2.56684	-3.28187	1.96803	5.47284	1.01085	-0.642091	1.13619	1.74445	3.6791	5.06635	2.33352	-0.149385	-0.32458	-6.32004	-5.22808	1.9836	-4.98122	-4.70953	-5.01299	-8.11898	-5.71493	1.32142	1.94013	-	9	B05	Pralidoxime (chloride)	Neuroscience	AChE	Activator	An AChE reactivator
	M9B6	-2.35789	-2.41645	-0.379603	3.60185	10.2999	0.440157	2.70874	1.47528	-8.13208	-0.876976	1.07328	3.44939	-3.43116	-3.25646	-2.67126	-4.31341	-3.33881	-2.65986	-5.17411	-1.80229	1.18728	-7.60684	-3.35824	-0.931417	-3.63686	-	9	B06	Prednicarbate	Endocrinology	Unknown	Other	A synthetic corticosteroid
	M9B7	-5.06287	1.43089	-0.244736	2.45954	6.65861	3.44239	0.724618	6.81725	-3.05903	1.98131	-0.941753	2.80302	-4.12112	-4.43705	-1.62735	-5.56794	3.509	-0.985835	-0.946742	-3.00387	-2.1885	-0.294389	-1.61763	-0.273268	-4.24382	-	9	B07	6-Mercaptopurine (hydrate)	Cancer	DNA Synthesis	Inhibitor	An inhibitor of purine synthesis and interconversion
	M9B8	12.5353	11.1071	-0.00374984	2.62671	1.61416	3.93262	2.25107	4.27695	-0.832597	2.40701	7.30678	5.98091	5.22852	0.324926	-2.05551	-5.19075	2.46438	-1.02883	8.69993	-2.84687	11.2785	5.45643	5.63775	1.22137	2.70306	-	9	B08	Lesinurad	Immunology	URAT1	Inhibitor	A URAT1 inhibitor
	M9B9	0.399746	-16.7752	4.28333	7.47026	7.8025	10.9745	-0.719965	3.92024	2.63379	4.20214	4.8107	-0.73573	-4.41095	-2.0964	-9.21483	-10.7175	3.60134	-0.0108653	2.43371	6.28852	-1.42312	-9.30442	-0.510578	-0.56864	-4.59177	-	9	B09	Pralatrexate	Cancer	DHFR	Inhibitor	A dihydrofolate reductase inhibitor
	M9B10	5.97421	-1.00954	-5.07778	0.00539643	12.9527	-0.750937	2.49231	-1.02873	1.10566	0.454578	5.43945	4.12413	0.534757	-0.633156	-8.70584	-0.989305	-9.0387	0.241634	-2.8262	-1.29528	-1.43277	-0.450789	-1.51051	-2.2392	0.0587731	-	9	B10	Besifloxacin (hydrochloride)	Immunology	Bacterial DNA Gyrase_x000D_ Topoisomerase IV	Inhibitor	An ophthalmologic fluoroquinolone antibiotic
	M9B11	1.9977	10.3189	-3.41249	-1.7269	1.71421	3.56295	3.35526	-0.725016	-11.6744	-1.37031	2.76142	6.15896	-0.763727	0.532637	-5.69539	-5.42056	-9.398	-1.77259	5.55609	-2.00673	2.02519	4.88134	2.60472	-0.441883	-1.43608	-	9	B11	Bendamustine (hydrochloride)	Cancer	DNA (Alkylating Agent)	Other	A DNA alkylating agent
	M9C2	-8.07312	-6.72878	-14.1255	7.17778	-0.102129	-15.2395	-7.46898	-11.2456	-11.676	-11.4075	-5.98574	-4.6828	-2.08737	1.34233	-15.7777	-27.1373	-4.33273	-8.17008	-10.8847	-3.50181	5.74939	-22.6581	-7.83307	0.369256	-1.53612	-	9	C02	Vortioxetine (hydrobromide)	Neuroscience	5-HT1A, 5-HT1B, 5-HT3A, 5-HT7 Receptors, SERT	Inhibitor	A multimodal serotonergic agent
	M9C3	4.28554	-6.61936	-3.92675	0.685216	2.55793	-3.94216	-2.55839	-4.89614	-9.99144	-5.34703	2.33619	4.98824	1.94935	-1.18258	-7.32067	-13.718	4.11066	-1.1893	0.850111	-1.41729	-0.991353	-9.20387	-2.69985	0.698573	0.356025	-	9	C03	TAK-599	Immunology	PBP2	Inhibitor	A cephalosporin antibiotic prodrug
	M9C4	11.4584	6.49223	5.74725	-1.74574	4.60803	-1.87325	1.8415	7.5452	1.12912	2.16064	7.81252	9.04945	3.64586	-1.25523	-1.35481	-7.3743	-0.530167	-4.58794	-9.03004	0.470488	6.69268	-2.27295	-0.748516	-0.897639	1.61293	-	9	C04	Saxagliptin (hydrochloride)	Cardiovascular	DPP-4	Inhibitor	A potent DPP-4 inhibitor
	M9C5	-1.7427	-0.345444	4.51379	-3.01134	14.3368	-0.354644	-1.54446	-4.21046	-4.02459	-2.53354	1.05564	1.96928	-2.79834	-3.25137	-10.6544	-9.82356	-1.59382	0.919716	-2.9638	-6.69823	-0.170539	-8.58841	-4.61449	-1.16113	-1.5424	-	9	C05	Rocuronium (bromide)	Neuroscience	nAChRs	Inhibitor	A non-depolarizing muscle relaxant
	M9C6	-2.59848	-6.86249	-0.603658	4.04237	9.47244	4.44397	4.38772	6.59238	-6.25792	2.29154	-0.0244817	1.15608	-2.574	-4.50401	-17.5717	-12.1148	-5.66104	-1.84713	-8.12158	-4.14745	-0.491137	2.88001	-2.47929	-1.06091	-3.04305	-	9	C06	Pamidronate (sodium salt)	Cancer	FPP Synthase	Inhibitor	An FPP synthase inhibitor that inhibits bone resorption
	M9C7	-6.03206	-10.7814	4.0124	1.71613	9.24393	-6.75797	-0.135403	-3.70152	-8.46567	-4.76514	-2.40726	-1.81454	-3.62481	-6.73011	-9.30225	-4.44937	-0.854607	-2.01922	0.458383	-1.52882	-6.74413	-3.60167	-2.56844	0.56705	-3.35418	-	9	C07	Nepafenac	Neuroscience	COX-1_x000D_ COX-2	Inhibitor	A prodrug from of amfenac
	M9C8	10.1474	11.0384	2.28825	-4.08562	4.03274	6.03889	-0.459439	0.680825	-3.76582	0.623614	4.49145	6.16212	5.65596	-0.0318149	-13.996	-5.29745	5.08795	0.433778	-8.07385	1.24974	0.372974	-10.3469	-4.20876	3.00119	4.61167	-	9	C08	L-Arginine (hydrochloride)	Cardiovascular	Nitric Oxide	Other	An amino acid and precursor of NO
	M9C9	4.40153	3.7142	0.0112991	4.02208	17.2828	14.309	4.2127	-0.876831	-5.63669	3.00206	4.04781	7.85468	0.353722	-1.38607	-6.09031	-14.4582	4.93552	-5.18	3.78282	-1.09435	-6.09359	-7.26807	-2.67755	-1.8056	-0.795721	-	9	C09	Albendazole	Cancer	Tubulin	Inhibitor	A benzimidazole anthelmintic
	M9C10	6.99946	7.31516	4.15966	1.19255	2.64872	2.82614	0.514137	-7.23929	-10.7743	-3.66834	1.70325	4.86701	5.29621	2.52502	-10.4527	-10.5931	-2.81214	-4.4131	-4.87524	4.22132	-0.301325	-2.75465	-0.936726	-1.35877	2.26666	-	9	C10	Ethambutol (hydrochloride)	Immunology	Unknown	Other	An antimycobacterial compound
	M9C11	-3.95903	-0.59583	0.506066	-1.00505	-2.76536	1.45821	10.5515	4.29967	-6.04183	2.56689	-0.340207	3.57419	-3.61883	-5.13382	-8.18261	-3.65546	-6.35945	-7.26983	-0.32846	3.10526	7.14391	-10.3194	-0.108914	-0.173831	-3.57562	-	9	C11	Ethionamide	Immunology	InhA	Inhibitor	An antimycobacterial compound
	M9D2	4.04243	3.25024	-1.02249	-3.05444	1.69326	-4.73059	12.3921	5.8888	3.24083	4.19777	3.31561	4.03821	0.726827	-4.14087	-7.46845	-8.13361	-1.34384	-2.99086	-7.15366	0.161541	1.93598	-5.29962	-2.59819	-0.709756	-0.111824	-	9	D02	Didanosine	Immunology	Viral DNA Reverse Transcriptase	Inhibitor	An antiviral nucleoside analog and inhibitor of reverse transcriptase
	M9D3	2.15577	6.84711	-0.492448	-4.42042	0.195809	-0.667962	2.77862	1.36279	-8.4632	-1.24744	2.25	4.18906	-0.0942342	-3.22122	-3.64105	-5.38525	-1.01371	-1.93311	8.71608	-4.48551	12.2405	8.95104	6.91627	1.51957	-1.02727	-	9	D03	Mepenzolate (bromide)	Immunology	Muscarinic M2 Receptors_x000D_ Muscarinic M3 Receptors	Antagonist	A muscarinic M2 and M3 receptor antagonist
	M9D4	-0.609052	-2.38785	0.155273	3.48424	-1.47872	8.01222	-0.0145918	0.502762	5.28999	3.4476	1.52635	2.13649	-2.1354	-4.01318	-10.5897	-13.9237	-3.72493	-3.60715	-1.89037	-5.46869	-12.3768	1.81706	-4.48896	-1.22765	-3.38637	-	9	D04	Methimazole	Endocrinology	Thyroid Hormone Synthesis	Inhibitor	An inhibitor of thyroid hormone synthesis
	M9D5	7.74947	3.65773	1.4248	4.72038	11.8911	0.321803	1.15068	-3.50476	-3.06793	-1.27505	4.95722	5.00619	2.79225	-0.586812	-1.8646	-5.53	0.683132	-1.44427	-0.858776	0.289806	-6.76856	-4.04952	-2.85601	-0.2123	1.25517	-	9	D05	Sulfadiazine	Immunology	DHPS	Inhibitor	A sulfonamide antibiotic
	M9D6	3.62495	4.83626	-3.04968	-1.91466	1.70692	4.63938	3.15372	4.50023	3.29236	3.89642	2.34451	4.56604	1.28044	-0.170782	-3.23096	-4.24439	-8.16138	-6.55061	2.99571	-2.58703	-1.02714	-10.6499	-2.82634	-2.71656	-0.0771108	-	9	D06	Tiopronin	Endocrinology	Cystine	Other	An antioxidant with diverse biological activities
	M9D7	0.00177958	-2.85572	0.195449	3.7355	13.3488	6.06715	-2.08844	1.41512	-0.229475	1.29109	1.69712	4.74355	-1.69534	-2.90122	-3.89894	-7.71033	0.00471204	-2.26948	3.37479	1.43597	-0.846366	3.45599	1.84585	1.65023	-1.37146	-	9	D07	Bepotastine (besylate)	Immunology	Histamine H1 Receptors	Antagonist	A histamine H1 receptor antagonist
	M9D8	6.96658	8.3625	-1.64614	-3.25287	11.7645	7.07948	10.9571	0.611695	-6.11121	3.13427	5.0427	4.43298	1.92388	1.63859	-3.90652	-2.49193	-9.86024	-5.40917	6.81305	-3.46212	3.02691	-6.47828	-0.0343585	-3.09192	0.587876	-	9	D08	Sulfanilamide	Immunology	DHPS	Inhibitor	A sulfonamide antibiotic
	M9D9	5.22396	3.3155	0.26861	-0.141734	8.14784	12.4856	4.16298	4.07781	-7.00893	3.42935	5.97348	4.10106	-0.749516	-1.53946	-0.409848	0.296391	8.12694	-0.101583	0.421021	4.67866	-1.2739	5.82529	2.40352	-0.512059	-1.30577	-	9	D09	6-Aminocaproic Acid	Cardiovascular	Fibrinokinase_x000D_ Streptokinase_x000D_ Urokinase	Inhibitor	An inhibitor of plasmin activating enzymes
	M9D10	2.08996	-2.99466	5.31494	8.36463	-1.5186	3.95946	9.06534	4.48051	-2.78841	3.67922	0.96164	1.43828	1.12832	-1.52359	-6.54328	-4.93407	-9.40636	-2.53399	10.1466	0.802082	5.53046	5.69803	5.53504	1.06228	-0.000491057	-	9	D10	Hydroxyurea	Immunology	Unknown	Other	An antineoplastic agent
	M9D11	3.43674	1.1673	-0.692574	5.2204	3.62461	10.7954	12.2378	5.15653	0.458947	7.16216	1.87633	3.00846	1.56041	-1.31599	-6.03956	-7.92315	3.31247	-2.47406	10.2331	-1.33841	2.35628	-5.29123	1.48068	1.1832	0.111771	-	9	D11	4-Aminohippuric Acid	Cardiovascular	Multiple Targets	Other	A substrate for OAT1, NPT1, and MDR2
	M9E2	-10.7489	-13.9452	3.1712	4.28032	12.8803	-5.45418	2.91372	-0.738065	-0.230404	-0.877233	-4.21572	-5.23817	-6.53323	-7.51539	-17.1602	-15.6122	-3.67335	-2.80451	-6.96888	-2.62845	-5.27603	3.70149	-2.80222	-1.55485	-5.55368	-	9	E02	Conivaptan (hydrochloride)	Cardiovascular	Vasopressin V1a Receptors_x000D_ Vasopressin V2 Receptors	Antagonist	A vasopressin V1A and V2 receptor antagonist
	M9E3	3.67542	-4.94559	2.22798	8.4195	-1.24129	4.46623	-6.72319	3.12302	-0.323718	0.135584	3.81191	0.200628	-0.13649	-4.23431	-5.50337	-4.74285	6.11061	-7.26117	3.28942	4.75414	2.6504	6.93829	4.39881	0.287153	-0.533494	-	9	E03	Tedizolid Phosphate	Immunology	Bacterial 50S Ribosomal Subunit	Inhibitor	A prodrug form of tedizolid
	M9E4	-4.25604	-8.66679	0.307554	2.15194	18.6636	1.29513	0.321967	-2.06206	-1.99272	-0.609422	-1.14695	1.17366	-3.10909	-3.24086	0.561364	-6.86987	2.55583	-1.54853	5.21446	-0.0152892	-4.38272	-0.336433	0.110754	-0.674894	-3.41978	-	9	E04	Daclatasvir	Immunology	NS5A	Inhibitor	An NS5A inhibitor
	M9E5	7.65352	1.15666	5.18726	1.93342	3.05299	1.42355	-3.86823	-7.38855	-9.44994	-4.82079	5.70645	1.27579	1.94708	-5.25967	4.7032	-5.7685	3.44079	4.29344	9.708	-3.23625	-2.76952	0.748237	1.10337	0.636367	1.66652	-	9	E05	Naloxegol (oxalate)	Neuroscience	μ-Opioid Receptors	Antagonist	A peripherally acting antagonist of the μ-opioid receptor
	M9E6	16.6188	12.0944	5.41633	-3.4513	0.279496	1.25577	-0.199907	-1.1479	-6.79975	-1.72295	7.21151	4.11631	9.40728	4.12921	-0.99806	0.085258	6.24495	7.21582	5.35336	1.81641	1.71842	-5.59564	0.980578	1.13486	7.18559	-	9	E06	Ixabepilone	Cancer	Tubulin	Inhibitor	A broad-spectrum anticancer agent
	M9E7	0.476953	-1.53418	-0.656072	1.04744	5.85528	4.79421	-4.90203	3.80286	-5.00806	-0.328255	-0.179721	2.57633	0.656674	-5.28114	-1.41152	-7.53566	-2.44463	-2.99295	-10.0361	1.62932	9.58717	-5.12822	-0.996216	0.198355	-0.0584678	-	9	E07	D-(+)-Glucose	Endocrinology	Energy Metabolism	Other	A monosaccharide
	M9E8	2.88288	5.3645	2.2321	3.11202	4.15884	0.988106	0.896342	7.24854	-1.68833	1.86117	1.41655	4.21866	1.46633	0.312069	-14.5587	-7.78852	3.64577	-0.0801285	4.76176	1.10738	1.2293	5.21521	3.25654	0.407382	-0.781947	-	9	E08	Dapsone	Immunology	Unknown	Other	An anti-inflammatory, antimalarial, and antibacterial compound
	M9E9	5.75011	-9.31939	-1.59599	1.74156	12.5908	-10.9567	0.949943	-15.5514	-16.469	-10.5068	-2.29411	-4.52944	8.04422	4.64654	-0.466675	-8.59709	2.59888	-0.38077	-5.54648	-5.97514	-13.4703	-17.8224	-10.7128	-0.332663	8.48747	-	9	E09	Chlorambucil	Cancer	DNA (Alkylating Agent)	Other	A DNA alkylating agent
	M9E10	4.02124	6.61079	0.555395	0.990655	0.227751	3.62692	2.17488	3.58247	-5.10723	1.06926	2.21327	4.53546	1.80797	-1.26226	-0.631266	-4.33058	-1.8154	-2.27737	4.1331	7.7176	8.52275	1.43238	5.17929	-1.19432	0.654285	-	9	E10	Thio-TEPA	Cancer	DNA (Alkylating Agent)	Other	An alkylating agent with anticancer activity
	M9E11	5.27604	11.316	-1.1374	0.753944	1.55469	0.84564	-1.47665	4.51479	-7.27899	-0.848802	2.22168	3.21765	3.05435	1.83019	-5.35684	-6.19794	0.929832	2.91368	1.28007	-0.0153606	6.27469	6.6363	3.53467	0.709229	1.30511	-	9	E11	Iohexol	Cardiovascular	Other	Other	A contrast reagent
	M9F2	-1.5873	-5.16608	7.18246	2.03127	8.92504	-1.4705	6.98373	1.86097	-18.2691	-2.72372	-0.237211	2.03629	-1.35008	-3.54542	4.23435	-5.59376	-6.50373	-6.23523	4.21596	-0.891848	7.23573	-5.91485	1.152	-1.02283	-1.59062	-	9	F02	Naratriptan (hydrochloride)	Cardiovascular	5-HT1B Receptors_x000D_ 5-HT1D Receptors	Agonist	A potent 5-HT1B and 5-HT1D receptor agonist
	M9F3	-12.6089	-33.7879	-8.31224	-3.98522	6.62353	-20.0695	-2.8823	-27.8527	-15.2465	-16.5127	-6.34286	2.17525	-6.26602	-12.6614	-37.6822	-38.0189	-0.508178	-0.407687	-5.68888	-2.557	-8.94936	-13.5294	-7.62006	-0.223824	-4.74915	-	9	F03	Ospemifene	Endocrinology	Estrogen Receptors	Modulator	A selective estrogen receptor modulator
	M9F4	-5.09344	-7.10556	-0.654337	-0.0038683	11.3171	2.88932	-3.05708	-0.996341	4.08432	0.730054	0.500926	2.07132	-5.59437	-4.10566	-13.3361	-11.7915	1.56523	0.132076	-7.56838	3.16661	-1.89289	-2.10141	-2.10827	0.453013	-4.19766	-	9	F04	Octreotide (acetate)	Neuroscience	SST2 Receptors_x000D_ SST3 Receptors_x000D_ SST5 Receptors	Agonist	A somatostatin receptor agonist
	M9F5	6.77125	8.06118	1.09823	-3.3281	4.97008	9.26399	6.41994	5.88832	-1.7919	4.94509	5.10071	5.04316	1.67054	-2.81406	-3.12648	-4.38629	0.489693	3.55086	-4.72805	1.19361	0.454593	8.25804	1.2853	-1.57081	1.03459	-	9	F05	Carteolol (hydrochloride)	Cardiovascular	β-Adrenergic Receptors	Antagonist	A β-adrenergic receptor antagonist
	M9F6	8.13823	6.82313	4.58081	5.3418	4.48926	-3.02297	3.35804	3.06774	-5.56332	-0.540126	4.86942	3.2628	3.26881	-2.12149	-7.14925	-2.93374	0.168406	-5.67816	1.01875	0.46461	3.24496	-1.13957	0.887938	-1.47993	2.24764	-	9	F06	Theophylline	Immunology	Adenosine A1 Receptors_x000D_ Adenosine A2 Receptors_x000D_ PDE	Inhibitor	A phosphodiesterase inhibitor and adenosine receptor antagonist
	M9F7	7.18069	8.31017	-4.7523	-1.71025	22.0386	9.691	3.16616	0.630761	-6.91403	1.64347	6.22068	10.4008	0.960005	-3.21956	-2.88127	-4.2565	1.59464	-0.393482	-4.27701	-4.84632	-6.22861	-5.00168	-5.09766	-1.26956	-0.352225	-	9	F07	Bromfenac (sodium salt)	Neuroscience	COX-2	Inhibitor	A COX-2 inhibitor
	M9F8	10.747	2.76855	-0.861782	5.65912	9.08767	0.386677	1.88701	5.17106	-5.44563	0.49978	8.01059	6.17326	2.7364	-0.0341882	0.738834	-4.11224	-3.59557	-2.77723	4.33155	13.6413	-4.63547	-4.55774	2.18566	-1.64749	1.9216	-	9	F08	Alogliptin (benzoate salt)	Endocrinology	DPP-4	Inhibitor	A DPP-4 inhibitor
	M9F9	8.63124	3.54316	-4.00445	-2.02345	9.09049	-3.67648	2.32395	5.20518	-1.91526	0.484348	5.7794	5.89835	2.85184	-1.30398	-7.32533	1.3004	-2.91877	2.33408	-1.40691	-1.4796	0.116998	-4.67907	-1.8714	0.755282	0.810839	-	9	F09	Dicloxacillin (sodium salt hydrate)	Immunology	Bacterial Cell Wall Synthesis	Inhibitor	A semisynthetic penicillin antibiotic
	M9F10	0.866864	0.991463	-2.17689	-5.94552	10.4356	1.62886	-5.32186	-4.79577	-6.44592	-3.73367	2.43502	3.33041	-1.56816	-4.87407	-0.625548	0.193074	1.73415	-3.53287	-7.38176	-0.478635	6.66553	-8.83839	-2.51757	0.735249	-1.65007	-	9	F10	Naphazoline (hydrochloride)	Cardiovascular	α-Adrenergic Receptors	Agonist	A vasoconstrictor
	M9F11	-0.126818	5.33003	-10.6497	-7.38843	9.71007	-6.1752	4.52743	-4.22134	-5.53609	-2.8513	2.49929	7.20417	-2.62611	0.37275	-5.11278	0.3019	1.66995	-2.53252	5.63267	-0.897303	4.53422	1.48581	2.6796	-0.539612	-2.86281	-	9	F11	Biperiden (hydrochloride)	Neuroscience	Muscarinic Receptors	Antagonist	A muscarinic acetylcholine receptor antagonist
	M9G2	6.5725	-2.96254	4.61797	2.34688	3.19511	-1.86103	-0.848901	3.10041	-4.82087	-1.1076	2.73095	2.91847	3.84155	-1.21627	4.85067	-4.47589	9.18719	-0.980806	-1.78758	-9.04143	-0.247105	0.0937047	-2.75485	3.0785	1.632	-	9	G02	Difluprednate	Endocrinology	Glucocorticoid Receptors	Activator	A synthetic glucocorticoid
	M9G3	2.91668	18.4706	-7.3297	-11.4027	4.2102	3.65332	-2.58689	-15.8217	-12.4124	-6.79192	3.42618	9.59778	-0.509507	2.47607	-4.60209	-6.77753	-7.52009	3.17027	9.73394	9.75999	12.3556	3.79064	8.99423	-0.517209	0.251183	-	9	G03	Fesoterodine (fumarate)	Neuroscience	Muscarinic Receptors	Antagonist	A muscarinic acetylcholine receptor antagonist
	M9G4	-3.48419	-7.75464	-0.432068	4.02351	15.8777	11.0172	4.04024	6.3277	0.245973	5.40778	0.311215	-1.21586	-3.7954	-6.78796	-5.88938	-5.13146	-5.17252	-2.53554	-0.955632	-0.249534	1.10006	2.93319	0.697772	-0.988886	-3.38133	-	9	G04	Pancuronium (bromide hydrate)	Neuroscience	nAChRs (Muscle-type)	Antagonist	An antagonist of muscle-type nAChRs
	M9G5	3.88542	1.81851	5.02245	0.640014	0.975218	10.6739	3.60928	2.01892	-7.83323	2.11722	2.46694	0.0494111	1.41848	-3.16285	-5.0755	-11.0515	-3.46342	-2.81201	-9.90311	2.00003	-1.24258	-6.65083	-3.95837	-1.68937	-0.187943	-	9	G05	Droxidopa	Cardiovascular	Norepinephrine	Other	A synthetic precursor and prodrug of norepinephrine
	M9G6	7.26263	3.30939	9.27634	2.78565	-1.91917	9.43535	4.79514	7.07409	4.62425	6.48221	6.87774	5.12298	0.384889	-4.36303	-4.87871	-6.08659	-2.55401	3.2478	4.28198	-9.91939	2.93005	-4.99138	-1.93394	-0.411979	0.17727	-	9	G06	Halcinonide	Endocrinology	Unknown	Other	A synthetic glucocorticoid
	M9G7	3.95674	2.43724	-4.08649	1.54056	12.0891	10.7476	-4.17379	10.0366	-0.639352	3.99275	5.7775	6.78445	-1.82076	-0.730094	-3.59265	-5.62645	2.50451	-1.03321	-1.28091	6.13605	-1.03492	-1.60562	0.544399	-0.377697	-2.37331	-	9	G07	Halobetasol Propionate	Endocrinology	Unknown	Other	A synthetic glucocorticoid
	M9G8	-2.50404	-6.37337	-10.2972	1.47528	9.49831	-1.91164	2.8058	3.13152	0.11534	1.03525	-0.99308	1.93438	-1.51096	-4.48649	-4.26895	-1.46611	3.85923	0.076153	-1.96471	5.68767	-4.84304	1.24112	0.0210115	2.25632	-1.70698	-	9	G08	Mexiletine (hydrochloride)	Cardiovascular	Sodium Channels	Blocker	A sodium channel blocker and class Ib antiarrhythmic agent
	M9G9	4.48443	3.99469	-7.22957	3.76869	5.75514	10.1494	5.55775	8.23853	0.330362	6.06901	4.31964	6.45522	0.164788	-2.55822	-0.428706	-4.38626	-5.51309	-3.18897	2.29886	-7.57011	4.41081	7.01726	1.52995	0.488764	0.0994288	-	9	G09	Carbidopa (hydrate)	Neuroscience	Dopamine Decarboxylase	Inhibitor	A dopamine decarboxylase inhibitor
	M9G10	-0.528132	4.53142	-2.0578	1.60514	3.23129	6.5497	-1.22665	0.48724	-2.39511	0.853794	-0.361269	4.9032	-0.166863	0.563709	-4.99995	-3.50073	-2.11773	1.36146	10.1691	5.65868	2.30367	-7.25108	2.71085	-0.405462	-1.32789	-	9	G10	Docosanol	Immunology	Viral-Host Cell Fusion	Inhibitor	An antiviral active against lipid envelope-containing viruses
	M9G11	16.8225	19.9403	-5.5142	-4.79386	1.64008	2.569	-1.5743	6.98947	-0.435962	1.88705	7.96244	3.50401	8.86002	2.32768	-6.10094	-5.6408	2.09927	-0.745997	-2.80092	-10.6378	7.09616	5.02184	-0.33944	-0.070537	6.61027	-	9	G11	Doxapram (hydrochloride hydrate)	Other	Carotid Chemoreceptors	Activator	A central respiratory stimulant
	M9H2	-2.09591	2.5644	-4.38726	-1.71771	2.42792	-7.71521	0.142597	-8.95489	-3.22636	-4.93847	0.44995	1.6346	-2.54586	0.657721	-9.27017	-10.9758	-4.03207	-1.20775	-14.6819	4.15341	-8.28665	-5.81992	-5.83219	-0.592966	-1.75353	-	9	H02	Lactulose	Other	Other	Other	A synthetic sugar
	M9H3	3.07588	0.311392	2.39892	5.21567	6.80958	-3.73971	-1.55457	-4.56906	-7.90584	-4.44229	2.32735	4.60904	0.748526	-2.5912	-1.55037	-6.82607	8.6659	-2.21689	-6.17553	0.588341	-4.32048	-6.57335	-4.61059	0.143392	0.552572	-	9	H03	Retinyl Palmitate	Cancer	Other	Other	A natural form of vitamin A
	M9H4	-10.73	-0.560946	0.859081	2.01445	2.06004	-5.32993	-0.964503	-8.65072	3.16168	-2.94587	-3.36726	6.77449	-7.3627	0.239538	-12.1678	-4.21743	4.55317	3.54648	-3.04043	-6.61981	-1.59675	-9.40759	-5.1754	-0.495423	-6.19245	-	9	H04	Butenafine (hydrochloride)	Immunology	Ergosterol Biosynthesis	Inhibitor	An antifungal agent
	M9H5	1.26481	-0.951	3.10689	-1.28554	2.07343	4.10846	3.54456	-5.25847	-3.9139	-0.379835	1.0382	2.44388	0.226611	1.51365	-4.05941	-4.78198	6.25689	5.59906	-2.20115	2.07881	0.973342	-11.4675	-1.83627	1.71475	-0.320683	-	9	H05	Cortisone Acetate	Endocrinology	Glucocorticoid Receptors	Agonist	A synthetic glucocorticoid
	M9H6	-0.183824	-8.35524	2.00031	4.44256	5.57916	-0.850704	-7.4302	5.81259	-4.58179	-1.76253	2.11366	0.80339	-2.29749	-5.23625	-3.01918	-8.85652	5.41867	7.93904	3.56249	-0.0353247	10.5627	-10.2543	0.949657	2.41747	-1.11075	-	9	H06	Methyclothiazide	Cardiovascular	Unknown	Other	A thiazide diuretic
	M9H7	-17.2174	-25.5366	-12.0239	-12.7032	11.2606	-15.5307	-7.47818	-20.9657	-21.6766	-16.4128	-6.55696	-3.70379	-10.6604	-12.7393	-32.1294	-34.1701	0.232221	5.80232	-6.57193	1.02149	-5.49391	-14.4296	-6.25841	-0.0722596	-9.69156	-	9	H07	Sulconazole (nitrate)	Immunology	CYP51A1	Inhibitor	An azole antifungal
	M9H8	5.60892	2.29653	-8.70874	6.55295	6.67478	-7.46016	-1.28655	-3.47963	-10.7184	-5.73619	4.19996	2.8794	1.40896	1.20659	-7.43023	-4.00969	-9.95871	-0.69988	-5.33043	-6.09738	-7.17772	-12.2584	-7.72523	-0.595635	1.35102	-	9	H08	L-Valacyclovir (hydrochloride)	Immunology	Viral DNA Polymerase	Inhibitor	A prodrug of acyclovir
	M9H9	-0.976544	0.0686564	-6.16186	-0.517077	-0.79444	-7.07579	-4.43346	-10.9416	-7.66617	-7.52926	0.194731	2.24659	-1.17128	2.72613	-10.4686	-4.18838	-1.86102	0.771681	-5.48842	-7.16483	1.8669	-9.78634	-5.15242	-1.3097	-1.0546	-	9	H09	Atovaquone	Immunology	Complex III	Inhibitor	An antiprotozoal agent
	M9H10	-1.34642	-8.15947	-2.83086	2.99193	0.338493	5.79154	-1.18909	0.872031	-4.44715	0.256833	2.35982	2.62636	-3.70624	-2.5534	-12.5584	-6.26459	0.0241576	-4.7073	3.16788	1.02012	-9.0575	-9.97927	-3.72144	-1.21704	-2.91308	-	9	H10	Fluocinonide	Endocrinology	Glucocorticoid Receptors	Agonist	A synthetic corticosteroid
	M9H11	-2.03353	0.0737297	-3.42605	3.33754	7.01207	-13.1345	-3.46393	-1.63359	-12.741	-7.74327	1.61887	2.14605	-3.6524	-3.08692	-4.86521	-8.67875	2.7746	7.74812	-4.78313	7.71128	-5.52988	0.677087	-0.490411	0.483306	-2.76369	-	9	H11	Benazepril (hydrochloride)	Cardiovascular	ACE	Inhibitor	A prodrug of benazeprilat
	M10A2	-8.07034	-1.10275	5.01734	-1.66917	6.47293	-4.63122	2.21298	-7.38512	0.816484	-2.24672	-2.59805	2.61122	-5.47229	-5.87453	-8.87124	-22.1584	-6.096	-1.9193	-1.68574	-1.58985	-7.42296	-6.98486	-4.4301	0.390702	-4.93576	-	10	A02	Azilsartan Medoxomil	Cardiovascular	AT2 Receptors	Blocker	A prodrug form of azilsartan
	M10A3	-3.24766	4.3142	-2.85843	-3.42088	1.84213	-4.14894	7.18255	-7.97461	-14.2121	-4.78828	-0.118305	4.02723	-3.12936	-1.99111	-6.20612	-12.2589	-0.0391739	-1.90171	2.81535	-8.47472	-0.395374	-13.7763	-4.96701	1.11584	-2.17652	-	10	A03	Estropipate	Endocrinology	OATP1B1	Inhibitor	A piperazine salt form of estrone 3-sulfate
	M10A4	-4.83543	-5.83335	-1.11577	-5.04972	10.5104	-9.08331	-5.15386	-10.7941	5.86614	-4.79127	0.890495	-0.709394	-5.72593	-6.50734	-3.30035	-12.2135	-3.74898	-4.70411	-7.90007	6.93101	-7.15997	-6.69932	-3.71634	-0.399773	-4.96468	-	10	A04	Diflorasone Diacetate	Endocrinology	Glucocorticoid Receptors	Agonist	A corticosteroid
	M10A5	-22.7335	-38.583	1.60231	-9.54932	23.001	-15.7277	-8.01998	-23.2428	-18.9084	-16.4747	-10.6546	-13.6861	-12.0789	-16.5124	-3.27571	-15.2633	-23.2707	-24.1336	-0.413423	-9.73407	-16.8374	-18.7953	-11.3825	-0.654168	-10.9004	-	10	A05	Mestranol	Endocrinology	Estrogen Receptors	Agonist	A prodrug of ethynyl estradiol
	M10A6	-11.4351	-9.52759	-8.53218	8.0794	-4.53912	-0.75258	-9.56422	-13.4525	-18.2754	-10.5112	-2.77876	1.73006	-8.65638	-6.15096	-6.95073	-18.5351	-2.00575	5.63257	2.62334	-5.82741	0.772475	-9.0514	-2.32904	-0.432625	-7.00158	-	10	A06	Oxybutynin (hydrochloride)	Neuroscience	Muscarinic Receptors	Antagonist	An antagonist of muscarinic acetylcholine receptors
	M10A7	-13.2326	-11.2832	6.7703	-0.96552	2.22553	3.53434	0.750171	1.43268	-2.80168	0.728876	-5.59036	-3.62041	-7.64221	-8.47509	-4.62186	-10.9874	-0.800321	-4.02851	-4.57066	-1.58663	-1.26071	-13.4023	-5.15996	-0.339278	-6.33775	-	10	A07	Oxymetazoline (hydrochloride)	Immunology	5-HT1, alpha1 adrenergic, alpha2 adrenergic Receptors	Agonist	An α1- and α2-adrenergic and 5-HT1 receptor agonist
	M10A8	0.00156962	-5.045	3.42105	8.30153	2.43725	-2.08677	-2.31841	-2.05018	-8.9726	-3.85699	0.873302	1.04063	-0.871732	0.298755	4.20222	-11.5493	1.72329	-1.20799	1.55932	5.27832	-1.8384	-5.90182	-0.234894	-1.45708	-1.01028	-	10	A08	Bisoprolol (hemifumarate)	Cardiovascular	β1-Adrenergic Receptors	Antagonist	A potent and selective β1-AR antagonist
	M10A9	-7.0452	4.17033	6.60334	-1.19039	-2.40111	-8.15947	-0.801058	-9.20554	5.74583	-3.10506	-1.30658	4.71546	-5.73862	-0.918608	-13.8831	-14.3724	-1.67111	-4.07498	-0.757167	2.14208	-2.77519	-5.37966	-1.70173	-1.3218	-4.14408	-	10	A09	Famotidine	Immunology	Histamine H2 Receptors	Antagonist	A histamine H2 receptor antagonist
	M10A10	-8.36113	-9.29371	2.23164	0.339807	5.64751	4.31069	-7.02421	-11.7415	-3.01378	-4.36719	-3.43557	0.627643	-4.92556	-2.61367	-8.68479	-13.6599	0.596444	4.47202	0.654202	-3.48008	-1.26341	-6.43479	-2.22804	-0.443879	-4.20778	-	10	A10	Acetylcholine (chloride)	Neuroscience	Muscarinic Receptors, nAChRs	Activator	A neurotransmitter
	M10A11	-9.76723	-5.84995	0.387798	-0.356169	1.05428	-7.91655	-8.0842	-4.55638	-5.45575	-6.50322	-4.95066	-0.845294	-4.81657	-1.77046	-7.52089	-14.4622	-5.07297	1.15839	6.74258	-3.64958	-11.8363	-15.1112	-6.24825	-0.984126	-4.26081	-	10	A11	Bethanechol (chloride)	Neuroscience	Muscarinic Receptors	Agonist	A muscarinic acetylcholine receptor agonist
	M10B2	-1.82193	-1.45294	4.70344	-2.7272	-1.65549	2.84487	4.11682	3.67566	-2.26468	2.09317	0.766214	3.38058	-2.58815	-6.19045	-11.0699	-11.6923	5.9605	5.80019	-0.569615	-3.22285	0.876714	4.00837	0.263905	-0.53564	-2.98161	-	10	B02	Pyridostigmine (bromide)	Cardiovascular	Cholinesterase	Inhibitor	An inhibitor of AChE and BChE
	M10B3	2.45631	1.33775	1.1984	0.324988	5.63132	-4.06329	-0.581433	2.21046	-9.61214	-3.0116	3.24729	3.52952	-0.790979	-3.03078	-6.66798	-7.8161	-0.1764	0.0664133	-11.9518	6.33813	6.20307	-4.7045	-1.03804	-0.446625	-0.586735	-	10	B03	Methylhomatropine (bromide)	Neuroscience	Muscarinic Receptors	Inhibitor	An anticholinergic agent
	M10B4	-9.86928	-0.00986463	-0.455816	-0.776922	-3.02091	-2.57565	-2.24476	5.53241	-3.8096	-0.774399	-3.36712	0.367618	-6.50215	-6.47528	-6.42793	-6.14388	-3.61328	-3.96771	-0.0251951	-3.48551	10.7248	-6.92659	0.0626218	-1.09834	-5.92425	-	10	B04	L-Folinic Acid (calcium salt)	Endocrinology	Folate Metabolism	Other	A reduced folic acid
	M10B5	-7.41412	-5.77331	0.928919	6.99118	0.305657	6.08426	0.417513	7.69362	3.87176	4.51679	-2.33532	-0.965087	-5.0788	-5.77523	-5.88502	-11.9111	10.7052	2.02101	-2.86521	-12.2575	2.23493	-7.26349	-5.04708	0.125631	-4.96069	-	10	B05	Famciclovir	Immunology	DNA Polymerase	Inhibitor	An orally bioavailable prodrug form of penciclovir
	M10B6	-0.539666	5.98739	-2.86258	0.479077	5.22361	-1.1869	-8.14825	0.0582329	0.0335345	-2.31084	3.10028	9.4826	-3.63995	-1.64799	-5.71745	-1.11055	1.16592	4.59936	4.34259	0.0972524	4.63839	-9.51375	-0.118128	-0.902947	-3.59641	-	10	B06	Fenoprofen (calcium salt hydrate)	Immunology	NSAID	Inhibitor	An NSAID
	M10B7	-6.34146	-3.31501	4.35247	-2.5409	3.84214	1.79871	-0.77632	0.684778	-11.2687	-2.39038	-3.67025	4.68047	-2.67121	2.21693	0.20152	4.71194	-0.470307	-2.08636	-11.405	-3.42179	-5.34657	-24.7139	-11.2311	-1.38579	-4.29273	-	10	B07	Avobenzone	Epigenetics	UVA	Blocker	A full-spectrum UVA blocker
	M10B8	-15.1742	-17.6057	1.77539	-4.40539	16.0225	-8.13241	1.0061	-5.43765	-2.24113	-3.70127	-8.07778	-5.84447	-7.09639	-8.50817	-16.9942	-15.2101	-1.26845	2.39486	-6.7057	0.160239	-6.52785	-11.1993	-6.07739	-1.68411	-7.14886	-	10	B08	Milnacipran (hydrochloride)	Neuroscience	NET_x000D_ SERT	Inhibitor	A serotonin and norepinephrine reuptake inhibitor
	M10B9	-3.58014	-2.96695	3.17109	-0.672905	3.64428	1.05759	-4.43376	-4.31701	-5.64707	-3.33506	-0.810506	0.376505	-2.76963	-2.35199	-3.76551	-6.65896	6.17578	-2.06558	-6.85802	0.514777	-9.20183	3.44778	-3.03357	0.295184	-1.6187	-	10	B09	Rimantadine (hydrochloride)	Immunology	Unknown	Other	A derivative of amantadine with antiviral activity
	M10B10	-5.79778	-3.64515	-7.45947	-1.57389	14.7588	3.22119	0.121568	1.72233	1.27095	1.58401	2.6106	9.68514	-8.40838	-7.37535	0.812007	-5.29575	-1.22111	-4.35699	-2.39595	-8.4915	-9.29223	-6.86432	-6.77025	-0.456121	-7.23973	-	10	B10	Efinaconazole	Immunology	Ergosterol Biosynthesis	Inhibitor	A triazole antifungal agent
	M10B11	1.23154	-5.21411	4.80057	-8.06632	11.3231	-6.44043	6.41721	-3.99373	-12.1188	-4.03393	2.5827	1.59049	-1.35117	-1.39267	1.87572	-5.93269	1.76224	-0.531425	-4.68352	8.56058	-4.99812	-11.757	-3.20048	-0.917396	-2.28944	-	10	B11	Cefprozil	Immunology	Bacterial Cell Wall Synthesis	Inhibitor	A cephalosporin antibiotic
	M10C2	-7.67123	-3.62981	-1.61961	-3.26809	4.98937	-6.9091	-2.08071	-1.70079	-0.63456	-2.83129	-2.56912	1.01943	-5.1021	-8.03763	-5.02017	-10.6681	5.97535	-0.391443	-8.53228	-11.6231	2.55616	-0.931899	-4.74499	-1.63257	-4.38666	-	10	C02	Molindone (hydrochloride)	Neuroscience	Dopamine Receptors	Antagonist	A dopamine receptor antagonist
	M10C3	6.72998	3.94414	1.89801	-3.4762	4.30116	1.54994	6.3941	6.18914	-1.01599	3.2793	5.79618	0.927696	0.933795	-3.86535	-7.64891	-7.56889	-0.601364	-3.51682	-0.398437	1.52668	-4.24835	-9.80247	-3.2399	-0.313545	0.199538	-	10	C03	Flunisolide	Endocrinology	Glucocorticoid Receptors	Agonist	A fluorinated corticosteroid receptor agonist
	M10C4	-6.9532	-11.5318	-1.85842	11.9158	16.378	2.72775	7.46571	-1.79603	1.0604	2.36446	-1.64251	-1.63303	-5.31069	-1.77333	-21.0242	-5.80165	-0.179585	-2.9618	-23.1269	-20.8897	-32.5074	-43.0668	-29.9069	-1.06302	-5.06	-	10	C04	Dihydroergotamine (mesylate)	Cardiovascular	5-HT1B, 5-HT1D Receptors	Agonist	An agonist of 5-HT1B and 5-HT1D receptors
	M10C5	-10.0311	-4.61127	-2.48785	0.0161639	-2.01592	8.61836	3.95026	-0.0385444	-9.90225	0.656957	-3.07973	2.71687	-6.95136	-5.62189	-11.8057	-5.60723	-4.31951	-1.7657	3.26728	12.2699	1.84854	-4.57605	3.19317	-1.37508	-5.97496	-	10	C05	Methylscopolamine (bromide)	Neuroscience	Muscarinic Receptors	Antagonist	A muscarinic acetylcholine receptor antagonist
	M10C6	-8.8632	-14.6771	-5.05579	-4.86363	9.55009	-3.70359	-2.60665	-4.05933	-5.47638	-3.96149	-1.00282	3.26233	-7.86037	-10.089	-8.30555	-0.68183	-4.54356	-8.24662	-0.600373	-0.500031	-5.35817	-14.9301	-5.35643	-0.938627	-6.28576	-	10	C06	Dicyclomine (hydrochloride)	Other	Muscarinic M1 Receptors_x000D_ Muscarinic M2 Receptors	Antagonist	An M1 and M2 muscarinic acetylcholine receptor antagonist
	M10C7	-13.6793	-23.7378	-1.82167	-0.637639	31.3128	-9.23563	-6.78616	-0.651869	-0.562569	-4.30906	-6.62845	-4.9422	-7.05082	-5.49954	-3.25066	-9.56797	-4.25964	-5.49676	-10.0385	-11.2656	-16.0351	-18.4993	-13.9689	-0.533277	-5.82431	-	10	C07	Ropinirole (hydrochloride)	Neuroscience	Dopamine D2 Receptors	Agonist	A dopamine D2 receptor agonist
	M10C8	-3.49827	-10.7972	3.6065	6.02589	1.32914	-3.55606	2.34404	5.61117	-4.19265	0.0516231	-0.0974284	0.118755	-3.40084	-7.08306	-4.68032	-11.8244	0.48614	-1.09974	-5.91957	-5.14123	8.57854	2.30738	-0.0529694	0.0493586	-3.91174	-	10	C08	Fosphenytoin (sodium salt)	Neuroscience	Nav Channels	Blocker	A prodrug of phenytoin
	M10C9	-5.99663	-13.8399	3.85728	11.0932	6.4289	-6.50555	-3.89189	6.09921	4.14071	-0.0393822	-2.38548	1.20575	-3.61115	-4.40781	-6.32998	-5.47684	1.79306	-0.454222	-0.113952	6.66411	-10.6193	-2.26634	-1.59313	0.225995	-3.38345	-	10	C09	Trimethadione	Neuroscience	Unknown	Other	An anticonvulsant
	M10C10	-4.07917	-1.72292	9.44054	5.8692	-0.366252	-0.814914	5.56799	0.0195558	-3.30661	0.366504	0.117607	0.660665	-4.19678	-5.36531	-0.582663	-5.76479	6.36713	1.30198	2.49812	4.74118	-0.340017	-2.21086	1.16285	0.279506	-3.65103	-	10	C10	Amrinone	Cardiovascular	PDE3	Inhibitor	An inhibitor of PDE3
	M10C11	-8.55273	-2.36444	7.23305	1.28669	5.62319	-2.49681	6.35637	5.26012	9.63925	4.68973	-3.69742	-0.569574	-4.85532	-8.14033	-4.31681	-6.15868	7.66992	-0.250556	2.01726	6.90083	0.0751531	-2.89816	1.51452	-0.396618	-3.57455	-	10	C11	Acamprosate (calcium salt)	Neuroscience	NMDA Receptors	Modulator	An NMDA modulator
	M10D2	-0.443415	1.694	-3.11789	2.86334	-0.755482	5.67896	8.50285	4.05282	-9.38401	2.21265	0.659009	4.22108	-1.10242	-4.76486	-10.6178	-10.0786	2.56992	0.778502	-0.818618	7.5906	11.0592	-0.370281	4.35597	0.735468	-2.41028	-	10	D02	Acetohexamide	Endocrinology	SUR1/KIR6.2	Inhibitor	A first generation sulfonylurea
	M10D3	-1.02861	-10.723	-0.676302	5.90068	3.58549	4.7435	1.44317	18.2815	-2.79168	5.41913	2.26025	-0.0736819	-3.28886	-7.12015	1.55519	-10.86	7.17408	-6.56047	-12.7022	-8.75584	5.83091	-2.61625	-4.57009	0.358717	-3.25357	-	10	D03	Alclometasone Dipropionate	Immunology	Glucocorticoid Receptors	Agonist	A corticosteroid
	M10D4	-3.96211	-2.0086	3.01503	0.763889	3.61018	-0.950807	-5.36449	1.10691	-8.71423	-3.48066	1.16187	2.85699	-5.12398	-4.85406	-4.17261	-0.647838	0.343791	1.69003	1.34811	-4.61019	5.12022	0.723859	0.636248	-0.518399	-4.44848	-	10	D04	Alvimopan	Neuroscience	μ-Opioid Receptors	Antagonist	A μ-opioid receptor antagonist
	M10D5	-7.55974	-19.0802	-0.862826	5.37895	8.43466	6.44082	3.22034	7.66531	-0.988111	4.08459	-0.84385	-2.86448	-6.71589	-10.9606	-4.40944	-11.0529	-0.763512	1.6702	-12.8739	-4.80074	-1.64744	1.06098	-4.57451	-0.0566826	-6.22017	-	10	D05	Amcinonide	Endocrinology	Glucocorticoid Receptors	Agonist	A synthetic corticosteroid
	M10D6	-13.6586	-31.32	-0.960866	7.96699	8.81834	-6.5843	4.66426	-0.571697	-7.67264	-2.5411	-5.48858	-8.41245	-8.17003	-13.1972	-11.3719	-2.26714	2.66428	4.47248	-9.77505	2.88318	-7.52129	-10.0072	-6.27224	-0.368966	-6.82823	-	10	D06	Apraclonidine (hydrochloride)	Neuroscience	α2-Adrenergic Receptors	Agonist	A α2-AR agonist
	M10D7	-4.40695	-2.25436	5.57223	-8.79607	13.2294	0.371211	5.31267	-2.79297	-17.9987	-3.77695	-1.57254	-3.71403	-2.83441	1.43194	-4.68641	-10.8536	-5.91361	-0.299038	-8.73958	-6.68747	-3.57503	-40.6279	-14.9168	-0.899064	-2.20799	-	10	D07	Cabergoline	Neuroscience	Dopamine Receptors	Agonist	A potent and selective dopamine D2 receptor agonist
	M10D8	39.0056	34.274	-7.89443	-8.5651	10.2726	-3.65662	-0.829482	1.94011	-5.996	-2.1355	9.063	13.236	29.9426	24.1352	7.90443	3.72148	-0.755552	4.03122	-7.88999	-6.27003	1.25509	-19.4846	-8.10663	-0.806442	12.5093	-	10	D08	Arformoterol (tartrate)	Cardiovascular	β2-Adrenergic Receptors	Agonist	A β2-AR agonist
	M10D9	-1.80273	2.04646	6.19811	1.40112	6.11962	-2.3982	5.06792	3.12559	-6.14186	-0.0866386	-0.76941	2.79365	-1.03332	-4.39717	-7.31036	-3.07584	3.11801	6.11184	6.62061	-3.50442	9.57428	1.85459	3.62701	1.14307	-0.901064	-	10	D09	Benzonatate	Neuroscience	Nav Channels	Blocker	A voltage-gated sodium channel blocker
	M10D10	-11.6485	-17.6233	5.35871	3.19429	8.32572	-14.7642	-4.2844	-2.03357	-7.59149	-7.16842	-4.31998	-6.35954	-7.32852	-10.2717	-1.76501	-4.22623	5.39197	1.19651	-11.703	-3.28327	-10.1941	-5.24403	-7.61534	-0.230009	-6.83648	-	10	D10	Carbinoxamine (maleate)	Cardiovascular	Histamine H1 Receptors	Antagonist	A histamine H1 receptor antagonist
	M10D11	-15.4015	-23.3016	-0.885656	5.35306	3.23008	-7.77309	-10.4909	-13.5588	4.18551	-6.90931	-7.98777	-8.66255	-7.4137	-11.4654	-1.85329	-3.42892	-0.306444	-1.20392	-6.85503	-10.8413	-7.57885	-15.483	-10.1988	-0.400807	-5.97122	-	10	D11	Metaraminol (tartrate)	Cardiovascular	β1-Adrenergic Receptors	Agonist	A vasoconstrictor
	M10E2	-3.57721	-2.11832	4.9522	3.96604	0.485674	-2.17813	-4.25015	0.357201	-6.46378	-3.13371	-1.06781	-0.191852	-2.5094	-3.53831	-10.1376	-2.46311	-1.32564	-2.52171	-4.68398	-5.2578	-4.66042	-5.10275	-4.93549	-0.579169	-3.60222	-	10	E02	Crotamiton	Immunology	TRPV4	Inhibitor	An ectoparasiticide and antipruritic
	M10E3	-7.59087	3.04647	-2.75658	-4.29092	-10.3758	-4.27974	2.98256	-4.99745	-4.68393	-2.74464	-0.939444	4.20466	-6.65143	-4.67075	-10.1776	-13.2511	-1.19203	-0.6284	6.16838	3.48043	12.6363	-6.38564	3.96561	-0.190675	-5.77396	-	10	E03	Cyclopentolate (hydrochloride)	Neuroscience	Muscarinic M1 Receptors_x000D_ Muscarinic M2 Receptors_x000D_ Muscarinic M3 Receptors	Antagonist	A muscarinic receptor antagonist
	M10E4	-4.98025	-11.1037	2.48251	4.15895	2.0293	4.2425	3.609	-4.96499	-0.0655267	0.705246	-0.255107	-2.58247	-4.72515	-9.38668	-0.514754	-3.51905	11.8967	4.45844	-1.65701	-6.32672	-6.70785	0.736971	-3.4979	-0.380712	-4.70831	-	10	E04	Desoximetasone	Endocrinology	Glucocorticoid Receptors	Agonist	A glucocorticoid
	M10E5	5.04534	-3.24349	0.657571	8.02097	5.25188	-5.14678	0.486704	-2.3984	-8.83112	-3.9724	3.42309	3.98188	1.62225	-1.58935	-6.25672	-3.07357	5.64519	-1.07922	-1.58788	-8.10201	3.05228	-13.5319	-5.05162	-1.28349	0.909615	-	10	E05	Emedastine (fumarate)	Neuroscience	Histamine H1 Receptors	Antagonist	A histamine H1 receptor antagonist
	M10E6	-3.89032	-3.83573	4.09141	4.51941	2.8901	0.500385	-2.46447	11.5943	-5.80689	0.955822	-1.06587	0.928063	-2.82445	-5.45423	-9.39743	-5.60016	-0.762263	-5.35277	7.14777	-4.24398	4.89898	-1.15776	1.652	-0.273308	-2.88103	-	10	E06	Ethosuximide	Neuroscience	Unknown	Other	An anticonvulsant
	M10E7	-18.6116	-35.9275	-9.66019	-9.44601	8.13333	-13.2665	-7.60946	-20.6771	-20.863	-15.604	-7.57348	10.1014	-11.0381	-11.9202	-41.8258	-36.7952	-6.70341	2.16957	-6.87583	-4.52955	-8.82943	-18.8445	-9.76095	-0.551903	-8.08088	-	10	E07	Hexachlorophene	Immunology	D-Lactate Dehydrogenase	Inhibitor	An organochlorine antiseptic and antibacterial biocide
	M10E8	2.02127	0.550242	7.86433	3.53754	5.60412	1.33686	3.85627	9.42324	-4.73382	2.47064	4.30457	3.19117	-2.2833	-3.66732	1.22354	-1.60347	-6.10792	2.45122	-11.7758	3.80216	3.08196	-15.0737	-5.00059	-1.0728	-2.60134	-	10	E08	Hexaminolevulinate (hydrochloride)	Cancer	Other	Other	A prodrug form of 5-aminolevulinic acid
	M10E9	-13.1101	-13.7784	-2.817	4.1039	28.4382	-2.54016	0.861472	-4.59142	-16.1392	-5.60232	-4.54732	-0.619661	-8.5628	-8.48724	-2.19058	-4.96448	0.377131	-2.98216	-12.8456	-0.692809	-11.5123	-28.92	-13.5019	-0.656629	-7.47392	-	10	E09	Isavuconazonium (sulfate)	Immunology	Ergosterol Biosynthesis	Inhibitor	A water-soluble prodrug form of isavuconazole
	M10E10	-22.9677	-35.5463	-1.8449	0.949149	9.82264	-26.9158	4.8973	-16.8547	-17.802	-14.1688	-11.4242	-12.7881	-11.5434	-15.2458	3.44166	3.71863	9.43279	-1.84	-12.8206	0.937668	-16.511	-18.3468	-11.711	-0.555978	-10.5874	-	10	E10	Levomilnacipran (hydrochloride)	Neuroscience	NET_x000D_ SERT	Inhibitor	A serotonin and norepinephrine reuptake inhibitor
	M10E11	1.6398	-3.22292	-7.55752	11.9109	7.49691	-17.0936	-13.1774	-23.2567	-13.127	-16.6637	-2.58281	-1.96441	4.22261	8.0399	2.04505	-2.87166	-0.356142	-5.42045	-5.33114	-1.43591	-12.4787	-13.5546	-8.20934	-0.312051	5.35966	-	10	E11	γ-Lindane	Neuroscience	GABAA Receptor/Chloride Ionophore Complex	Antagonist	An insecticide and GABAA receptor antagonist
	M10F2	-12.1692	-18.0991	3.0784	-2.07605	2.9957	-2.78195	-2.0724	-12.7337	-6.15345	-5.93538	-3.81122	-2.80959	-8.358	-3.93934	-0.289551	-1.34214	-3.952	-3.08538	-22.4581	-8.06887	-17.0494	-23.2711	-17.7211	-0.449837	-7.21683	-	10	F02	Nilutamide	Endocrinology	Androgen Receptors	Antagonist	A non-steroidal androgen receptor antagonist
	M10F3	3.61444	-1.10719	2.57344	3.76006	-4.16144	1.96159	1.25509	8.52246	1.58308	3.33055	4.31637	2.48482	-0.701932	-2.65545	-4.54615	-5.32159	2.61847	-1.68982	-2.24742	-1.25907	0.667922	3.45806	0.145624	-0.585182	-0.329931	-	10	F03	Oxacillin (sodium salt)	Immunology	Bacterial Cell Wall Synthesis	Inhibitor	A semisynthetic β-lactam antibiotic
	M10F4	-11.2463	-7.00103	6.31135	3.42907	1.99481	8.369	6.90628	12.0184	-9.28213	4.50288	-3.80323	-1.49119	-7.44308	-8.41332	-8.96285	-11.4542	2.23382	-6.7917	0.0175726	4.10485	16.327	-2.7073	4.42628	-0.677647	-6.62825	-	10	F04	Penicillamine	Neuroscience	Copper	Other	A chelating agent
	M10F5	-14.4668	-20.5381	5.81445	2.45409	-5.16293	2.43321	-3.2517	11.7245	-2.25193	2.16352	-6.11811	-3.77345	-8.34866	-10.3827	-3.68137	-5.83929	-11.0501	-0.606534	8.22565	-3.54956	4.23936	0.0204077	2.6439	-1.27921	-7.57932	-	10	F05	Phenelzine (sulfate)	Neuroscience	MAO	Inhibitor	An inhibitor of MAO
	M10F6	-2.96238	-4.93314	0.180829	10.1146	11.267	-1.34039	5.21648	2.70087	-7.54539	-0.242108	2.27974	0.895764	-5.24212	-2.32221	-7.08294	-8.39571	1.48074	-4.12414	-3.53531	-4.81662	12.4653	-0.416452	0.914992	0.042779	-3.46163	-	10	F06	Quinine	Immunology	Glycolysis	Inhibitor	An antimalarial agent
	M10F7	2.35771	-2.20646	-6.10499	-1.45952	17.9622	-1.87435	5.4873	-7.17528	4.53548	0.243288	6.22907	3.78619	-3.87137	-3.55726	-6.88403	-13.3029	-6.07027	-7.79365	-2.62734	-1.07938	0.283394	9.93389	1.61839	0.334063	-2.45476	-	10	F07	Terconazole	Immunology	Ergosterol Biosynthesis	Inhibitor	A triazole antifungal
	M10F8	-2.88831	2.34163	4.60153	4.06863	1.67708	7.68994	-0.781286	9.6469	7.7493	6.07621	0.597279	2.2758	-3.48559	-5.61077	-2.52149	-2.30438	-0.406055	0.15882	1.38429	2.2934	14.2901	3.06148	5.24807	0.333125	-3.49448	-	10	F08	Azelaic Acid	Immunology	Multiple Enzymes	Other	A dicarboxylic acid with diverse biological activities
	M10F9	-13.6744	-28.3973	-9.28254	-9.54262	5.64448	-14.6355	-12.1866	-18.7567	-17.7805	-15.8398	-5.90026	-6.56645	-7.77411	-11.0905	-5.87947	-15.0612	-5.11173	-3.28705	-7.53525	-7.75627	-3.69709	-13.7224	-8.187	-0.481565	-7.0561	-	10	F09	Hydroxyprogesterone Caproate	Endocrinology	Glucocorticoid Receptors	Other	A synthetic progestogen
	M10F10	-12.8971	-25.1166	3.36386	9.00375	11.9631	-10.0748	-2.2932	-5.96057	0.91391	-4.35366	-4.79164	-7.06023	-8.1055	-10.2577	-5.02763	-2.97439	4.59464	5.46819	-8.66231	-5.89864	-15.485	-18.71	-12.1982	-0.324451	-6.83497	-	10	F10	Acetohydroxamic Acid	Immunology	Urease	Inhibitor	An irreversible urease inhibitor
	M10F11	-15.9186	-24.6821	-1.84321	8.95061	11.086	-18.8234	-12.4425	-7.65257	-13.2483	-13.0417	-8.47822	-9.61378	-7.44039	-11.8122	0.485085	-4.9323	-4.90695	0.805121	-16.2106	-0.385532	-10.7193	-8.52431	-8.96918	-0.744308	-6.66342	-	10	F11	Isoflurane	Neuroscience	GABAA Receptors	Activator	A halogenated ether with anesthetic properties
	M10G2	2.59623	-3.59945	1.13289	10.3614	5.95489	10.81	-1.92482	12.4803	-1.36017	5.00135	1.87296	2.63989	0.723267	-1.01112	-7.35379	-10.5682	3.65542	-0.506577	1.16878	8.10199	3.99011	-3.13006	2.52345	-0.72903	-1.30761	-	10	G02	Isosorbide Dinitrate	Cardiovascular	Nitric Oxide	Other	A nitric oxide donor
	M10G3	15.4953	22.0978	-0.990497	-7.76604	7.67297	4.12194	9.37386	1.46415	1.25435	4.05358	12.5958	17.2757	2.89951	4.95475	4.41736	-1.65794	-5.13539	0.0472815	-5.01769	3.0265	-6.00274	-12.5156	-5.13664	-1.32828	-0.0282269	-	10	G03	Salbutamol (hydrochloride)	Cardiovascular	β2-Adrenergic Receptors	Agonist	A β2-AR agonist
	M10G4	-1.2595	7.71495	6.2275	-3.01497	5.78099	1.40031	13.7149	6.74219	-0.370309	5.37178	1.24462	3.145	-2.50412	0.369988	-10.4408	-6.47587	6.53217	3.09605	-1.12974	5.44544	-2.73727	-2.84433	-0.504726	0.575184	-2.42586	-	10	G04	(R)-Cetirizine (hydrochloride)	Immunology	Histamine H1 Receptors	Antagonist	A selective histamine H1 receptor antagonist
	M10G5	3.35707	11.3851	-5.56675	-2.28486	2.42897	6.01745	3.87407	-2.81528	-7.97944	-0.225799	3.48685	6.78812	-0.129783	-1.33821	-2.01234	-0.412544	-2.282	-1.23905	6.31933	5.49712	5.98772	-1.50451	4.06566	-0.623991	-0.686691	-	10	G05	Levonordefrin	Cardiovascular	α2-Adrenergic Receptors	Agonist	A vasoconstrictor
	M10G6	-7.99206	-2.4587	1.71681	3.03868	4.92314	5.67576	-3.67827	16.4309	-11.9742	1.61354	-3.65166	0.624574	-4.3404	-5.25966	-6.41591	-5.94293	-0.681492	0.765198	-6.54736	0.0234662	7.92635	-16.7072	-3.83544	0.469747	-4.7491	-	10	G06	Lodoxamide	Immunology	GPR35_x000D_ Mast Cells	Agonist	A potent agonist of GPR35 and a mast cell stabilizer
	M10G7	4.00726	-1.61155	0.953497	7.0072	3.78587	2.48448	1.19304	2.23763	-1.92183	0.998331	3.4153	4.31306	0.591957	-0.742476	1.77152	-3.54181	-4.77195	-5.16924	3.88297	-1.42341	-2.20681	-6.03186	-1.45403	-1.35664	-0.469664	-	10	G07	Mafenide	Immunology	Unknown	Other	A sulfonamide antibiotic
	M10G8	0.022442	1.71053	4.17221	2.92656	-1.69862	-5.7288	-3.25351	-1.05462	-3.6959	-3.43321	0.214697	-0.886637	-0.192255	-4.96187	-8.75371	-6.41616	-1.9138	-5.88755	-6.25848	-1.38033	2.11357	-0.837146	-1.59985	-0.749717	-1.26856	-	10	G08	Sevoflurane	Neuroscience	GABAA, Glycine Receptors	Activator	A halogenated ether with anesthetic properties
	M10G9	12.9566	5.48663	-1.8098	-0.163372	15.9259	-10.6748	-0.498487	-13.3258	-12.9426	-9.36044	9.40308	5.36151	3.55353	2.44559	-3.62701	-2.02339	-2.59348	-4.58369	-9.54651	5.91847	3.30708	-7.53476	-1.97318	-0.226154	4.3082	-	10	G09	Trientine (hydrochloride)	Neuroscience	Copper	Other	A polyamine chelating agent
	M10G10	-8.66724	-10.455	12.2846	8.54976	0.522521	1.7046	-7.31621	-4.21703	-8.52744	-4.58902	-3.35377	-2.08466	-5.31347	-3.23235	-7.22492	0.415662	1.62741	-4.53052	-9.81146	1.1049	-7.77189	-11.9888	-7.12607	-0.598695	-4.6141	-	10	G10	Metyrosine	Neuroscience	Tyrosine Hydroxylase	Inhibitor	An inhibitor of tyrosine hydroxylase
	M10G11	-2.29148	-7.7717	-2.03743	1.24097	14.5045	2.07349	3.16312	-7.7309	-5.66576	-2.04001	0.193669	-0.758939	-2.48514	-2.08688	-5.67427	-3.84092	1.14943	-0.306156	-3.4963	-5.26675	-10.3555	-13.2907	-8.11157	1.08034	-2.56747	-	10	G11	Methyldopate	Cardiovascular	Dopamine Decarboxylase	Other	A prodrug form of methyldopa
	M10H2	-3.92441	-2.63114	5.41986	4.20515	1.28121	0.86003	5.12277	-0.843587	-3.08528	0.513482	-2.37769	0.784768	-1.54672	-0.39143	-6.06444	-14.6175	2.1039	-8.36349	-2.00028	-4.12387	1.26682	-6.00054	-2.90856	-0.0188207	-1.4264	-	10	H02	Metipranolol (hydrochloride)	Neuroscience	β2-Adrenergic Receptors	Antagonist	A β-AR antagonist
	M10H3	-3.93555	-7.81586	9.62476	5.89177	0.759986	6.08545	0.0888215	4.49363	1.1114	2.94482	0.33845	-1.15611	-4.27399	-4.91209	-7.54667	-11.5621	-4.15985	-1.0027	-6.318	-0.132873	-5.6514	-5.51787	-4.41429	0.147141	-3.80581	-	10	H03	Methenamine Hippurate	Immunology	Other	Other	A broad-spectrum urinary antiseptic agent
	M10H4	-6.9767	-5.51789	7.46847	3.78348	-1.27422	3.54911	-6.03395	2.01788	-9.48409	-2.48776	-1.96098	-0.158373	-5.01573	-6.54666	-8.29387	-14.388	-6.55728	-6.6596	-1.65724	-0.44552	1.48099	-3.82202	-1.34014	-0.749878	-4.43605	-	10	H04	Nedocromil (sodium salt)	Immunology	Mast Cells	Other	A mast cell stabilizer
	M10H5	-0.100669	-6.29868	1.02399	6.97163	-4.32404	9.56425	-1.43886	-2.3028	-18.307	-3.12109	1.0205	0.740788	-1.12116	-3.25442	-7.99405	-6.29818	5.2934	0.507299	2.47523	-3.34745	3.71877	-16.0131	-3.45251	0.10076	-0.555968	-	10	H05	Oxtriphylline	Immunology	Adenosine A1, A2 Receptors, PDE	Inhibitor	A choline salt form of theophylline
	M10H6	-3.27958	-5.83123	1.89681	3.47464	25.4976	8.54603	-2.18599	-0.980756	0.701226	1.52013	2.4422	2.70018	-5.72177	-5.33632	-18.9251	-4.56902	1.1254	1.14351	-3.25899	-11.3421	-1.96949	0.146838	-4.48787	-0.202344	-4.65017	-	10	H06	Tamsulosin (hydrochloride)	Cardiovascular	α1-Adrenergic Receptors	Antagonist	A potent α1-AR antagonist
	M10H7	0.461779	-0.336359	0.730093	-0.644694	1.28098	-0.752259	11.7599	-6.62358	-17.8488	-3.36618	1.94453	2.88269	-1.48275	-1.81602	-1.41033	-6.03882	8.67936	1.5425	-8.38362	-0.408942	-4.91596	-8.64913	-5.66476	0.667766	-0.00922648	-	10	H07	Acrivastine	Immunology	Histamine H1 Receptors	Antagonist	A histamine H1 receptor antagonist
	M10H8	-2.98984	-6.32625	0.908655	11.6821	-4.35025	-0.556518	-0.454117	-0.667271	-12.7349	-3.60319	0.207242	3.03762	-3.19708	-3.95002	-1.20601	-6.94889	9.83124	6.31592	2.09037	-0.503946	-4.14119	-2.11406	-1.19476	0.961329	-2.67779	-	10	H08	Ethotoin	Neuroscience	Sodium Ion Influx	Inhibitor	An anticonvulsant
	M10H9	-2.12347	0.744277	-3.38889	-2.66484	11.3247	1.66256	-4.14782	-6.06436	3.65885	-1.22269	2.91216	2.19451	-5.03563	-2.47284	-8.77614	-4.68613	-4.8672	-2.49865	-9.7989	-11.2648	-11.6278	-15.0773	-12.1193	0.0157169	-3.31994	-	10	H09	Cariprazine (hydrochloride)	Neuroscience	Various CNS Receptors	Other	An atypical antipsychotic
	M10H10	-9.20575	-5.07329	7.60118	-1.51659	-2.45746	-1.47784	-7.83939	1.75745	-1.08379	-2.16089	-3.26267	-1.71527	-5.94308	-0.110766	-5.04247	-10.9683	1.883	-2.77832	-0.213104	-11.3223	-8.00937	-6.68697	-6.13556	-0.739469	-4.91253	-	10	H10	Delavirdine (mesylate)	Immunology	HIV-1 Reverse Transcriptase	Inhibitor	A non-nucleoside reverse transcriptase inhibitor
	M10H11	-18.8446	-23.3306	1.79452	3.9826	5.43735	-3.97019	0.492549	-2.7918	-6.41419	-3.17091	-8.62325	-8.26814	-10.2214	-7.06642	-9.49146	-7.12016	-1.68552	-4.94162	0.571162	3.28223	-8.16649	-4.38269	-2.04191	-0.479617	-9.08353	-	10	H11	Dexchlorpheniramine (maleate)	Neuroscience	Histamine H1 Receptors	Antagonist	A histamine H1 receptor antagonist
	M11A2	46.1529	38.2513	-2.07489	-15.1418	-3.61045	10.1257	3.84351	-9.14291	5.10322	2.48238	7.43285	8.30235	38.72	35.7254	-6.58995	-14.0001	-5.57149	-3.43978	15.1557	5.61589	7.98751	3.26137	7.99588	0.784309	32.0927	-	11	A02	Dipivefrin (hydrochloride)	Neuroscience	α1A-Adrenergic Receptors, β1, β2 adrenergic receptors	Agonist	A prodrug of epinephrine
	M11A3	3.24486	11.1741	0.454146	-2.32253	4.06388	-2.56289	-0.363336	-0.663391	5.27661	0.421747	1.51151	3.64969	1.73334	4.05712	-10.6615	-17.6981	6.69191	0.397189	-3.37922	0.447615	0.404379	7.9451	1.34522	-1.62676	3.34856	-	11	A03	Echothiophate (iodide)	Neuroscience	AChE	Inhibitor	An AChE inhibitor
	M11A4	0.958573	3.43517	5.90462	-11.8409	9.30601	1.5319	2.837	-3.81053	4.65239	1.30269	-0.704784	-1.54597	1.66336	3.67831	-14.7868	-18.9309	-0.676113	-4.06008	-3.69823	-1.64679	-1.98316	-8.51185	-3.96926	-0.739115	2.13927	-	11	A04	Elbasvir	Immunology	NS5A	Inhibitor	A potent NS5A inhibitor
	M11A5	-1.83826	-5.34551	0.633188	4.97174	-4.21322	3.53589	8.36014	-4.31888	0.274584	1.96293	1.05321	0.265527	-2.89148	-3.8655	-1.36613	-9.55068	2.11277	0.405079	-4.03239	3.06488	-15.9715	-1.54793	-4.63099	0.163344	-2.55557	-	11	A05	Fludrocortisone Acetate	Endocrinology	Mineralocorticoid Receptors	Agonist	A mineralocorticoid agonist
	M11A6	-12.2619	-11.038	5.69105	-0.349729	-0.55102	-5.27454	-5.37634	8.14886	5.39977	0.724439	-4.75947	-1.51312	-7.50241	-8.13707	-21.8382	-21.3479	-1.90796	-2.47081	-6.51245	-6.66156	-0.154435	-2.01768	-4.42982	0.0432347	-5.60707	-	11	A06	Phenytoin	Neuroscience	Nav Channels	Blocker	An anticonvulsant agent
	M11A7	-9.42184	-10.8135	-4.07586	3.85205	2.92191	-1.53057	-0.0808187	-2.51947	9.50418	1.34333	-5.86789	-4.85062	-3.55395	-3.39785	-17.6137	-19.6774	-7.70539	-1.08923	-3.44636	0.309655	12.36	-2.48961	1.67416	-0.774419	-2.91727	-	11	A07	Nafarelin (acetate)	Endocrinology	GnRH Receptor	Agonist	A GNRH agonist
	M11A8	8.75876	5.49594	7.78008	-0.955205	3.91279	-2.7271	-5.6136	-10.0322	-11.5569	-7.48243	5.85885	3.65502	2.89991	10.1294	-6.71491	-9.97463	-7.2521	-1.42947	-1.84767	0.848382	-5.60386	-1.37904	-2.0048	0.153146	3.57195	-	11	A08	Methylnaltrexone (bromide)	Neuroscience	μ-Opioid Receptors	Antagonist	A peripherally restricted µ-opioid receptor antagonist
	M11A9	-1.30314	-6.00797	2.76276	4.69516	8.62279	-9.61966	7.98474	-9.80222	-2.2526	-3.42243	-1.49864	-2.74907	0.195505	7.78821	-19.0622	-23.4893	4.77745	-0.137674	-23.1369	-0.775645	-22.5473	-36.3608	-20.7144	0.879393	1.25008	-	11	A09	Ergoloid (mesylates)	Cardiovascular	Unknown	Other	A mixture of alkaloids with diverse biological activities
	M11A10	9.62951	4.48378	6.90847	-4.5558	-4.83307	-6.56818	-1.74375	-9.03847	4.66902	-3.17035	3.86595	0.324996	5.76357	5.57097	1.58913	-11.8183	-10.1076	-1.83998	-7.72008	-4.06904	-12.848	-5.05505	-7.59133	-2.24719	6.20609	-	11	A10	Hydroxocobalamin	Endocrinology	Other	Other	A biologically active form of Vitamin B12
	M11A11	-0.788705	-4.98427	2.90509	1.06479	-3.21636	-11.3967	2.20173	-9.93553	-3.32245	-5.61325	-1.84181	-2.74579	1.0531	4.32628	-6.23348	-8.40084	-5.70002	-1.00508	-0.564439	2.46357	-5.09493	1.06618	-0.541655	-0.746763	1.86967	-	11	A11	Trimethobenzamide (hydrochloride)	Neuroscience	Dopamine D2 Receptors	Antagonist	A dopamine D2 receptor antagonist and antiemetic
	M11B2	7.52626	-0.404493	4.94905	-2.0719	-1.2839	4.70937	1.1671	-5.32606	-0.422017	0.0320979	4.80134	3.79348	2.72492	-1.93187	-4.8117	-20.7789	5.7021	1.81066	-1.50767	3.98735	2.438	0.784352	1.41626	0.800247	0.898985	-	11	B02	P005672 (hydrochloride)	Immunology	Bacterial 70S Ribosomal Subunit	Inhibitor	A tetracycline antibiotic
	M11B3	14.9956	20.2708	-6.69226	-8.23696	17.551	-4.00455	-0.407434	-4.0578	-6.48589	-3.73892	11.1048	15.6543	3.89086	5.67069	-1.19188	-3.70958	-1.94083	-0.990819	-19.0133	-6.89907	-4.94377	-14.689	-11.3955	-0.865818	0.445301	-	11	B03	(±)-Flurbiprofen	Immunology	COX-1_x000D_ COX-2	Inhibitor	A non-selective COX inhibitor
	M11B4	2.02108	5.97559	1.42364	2.44489	-1.00136	3.70155	1.31457	7.24404	-2.19396	2.51655	1.80943	4.44078	0.21165	-1.02755	-5.9156	-9.20435	-1.95541	-1.73167	0.766949	5.03968	9.17592	5.46611	5.10291	-2.20857	-0.740141	-	11	B04	Aspirin	Immunology	COX	Inhibitor	A non-selective, irreversible COX inhibitor
	M11B5	3.08917	8.84765	1.7676	0.822175	2.9756	-1.71394	4.85194	3.24366	-6.75928	-0.0944045	2.97261	4.59014	0.116566	1.16782	-12.8683	-10.0566	-1.81844	0.0775677	0.669484	5.01971	10.6158	-0.991989	3.81901	-1.40397	-0.655061	-	11	B05	5-Aminosalicylic Acid	Immunology	Unknown	Other	A metabolite of sulphasalazine
	M11B6	2.47189	9.45109	6.53853	1.79363	-1.03349	4.43362	-5.32515	3.28718	3.49898	1.47366	1.39027	5.87339	1.08163	2.71546	-2.27545	-3.15592	0.468948	-3.33314	10.1986	-3.79687	0.0771006	-6.95564	-0.12845	-0.492996	-0.706928	-	11	B06	Indomethacin	Immunology	COX-1_x000D_ COX-2	Inhibitor	A non-selective COX inhibitor
	M11B7	-2.45807	-0.00972787	3.85483	-4.17076	15.5064	17.0349	4.45089	4.85641	-0.971343	6.34273	2.35842	9.03741	-4.81649	-2.05442	1.78045	-2.22958	-4.39821	-2.36129	5.40379	-0.132528	8.31838	-14.9452	-0.277719	-2.52113	-5.19567	-	11	B07	(±)-Ibuprofen	Immunology	COX-1_x000D_ COX-2	Inhibitor	A non-selective and reversible COX inhibitor
	M11B8	-2.88372	-2.22758	2.25233	2.79197	3.24457	-1.55301	1.50347	3.43641	-16.6711	-3.32107	0.28984	5.99507	-3.17356	0.470028	-6.19104	-0.0849842	1.61713	0.860573	-6.23541	-3.60153	-13.1404	-15.6556	-9.90253	0.184503	-3.21562	-	11	B08	(+)-Naproxen	Immunology	COX-1_x000D_ COX-2	Inhibitor	A non-selective COX inhibitor
	M11B9	-18.0135	-36.0604	-13.1134	12.4425	11.0576	-15.5228	-10.5743	-24.795	-28.0383	-19.7326	-7.8797	1.40212	-10.1338	-14.4059	-25.7834	-33.265	-3.75889	-1.30739	-7.46662	-11.2662	-14.0354	-18.8428	-12.9183	-0.740352	-8.54508	-	11	B09	Meclofenamate (sodium salt)	Other	COX-1_x000D_ COX-2	Inhibitor	A competitive inhibitor of COX-1 and -2
	M11B10	2.16276	-7.86233	-5.15014	-1.39299	17.1732	1.46199	4.14611	4.55689	0.497426	2.6656	4.96946	5.085	-2.8067	-3.56577	-2.72445	-17.5392	3.01302	1.74332	-0.839479	-3.88346	3.34542	-5.42167	-1.70905	-0.499854	-3.19062	-	11	B10	Diclofenac (sodium salt)	Immunology	COX-1_x000D_ COX-2	Inhibitor	An NSAID and a COX inhibitor
	M11B11	-3.37451	-2.47735	7.86186	5.095	-0.0297011	4.35889	-2.27886	-1.7298	-4.80131	-1.11277	-2.83411	3.11238	-0.540397	-0.222286	-0.363723	-6.1651	-3.11024	-7.04681	-0.291296	-6.61162	-4.51355	-6.355	-4.45212	-2.54635	-1.51994	-	11	B11	Ketorolac (tromethamine salt)	Neuroscience	COX-1_x000D_ COX-2	Inhibitor	An NSAID and COX inhibitor
	M11C2	26.8772	19.8762	-12.5762	-7.01694	6.79242	-10.2922	0.349476	-12.2859	-4.61865	-6.71182	13.7037	12.0893	13.1735	15.3795	-3.95793	-26.0081	-0.946178	-4.53222	-5.8143	-4.49125	-10.726	-9.57251	-7.81685	-2.39163	11.18	-	11	C02	Rosiglitazone	Endocrinology	PPARγ	Agonist	A PPARγ agonist
	M11C3	-9.65055	-11.0017	5.79409	-3.07839	7.32387	-2.56112	0.195675	-4.83824	-6.35055	-3.38856	-3.00404	-0.34521	-6.64651	-7.38427	-7.34332	-15.8014	-5.38572	1.12297	-8.00568	-4.73933	-6.07109	-9.53052	-7.09591	-0.372705	-5.71718	-	11	C03	Calcitriol	Endocrinology	Vitamin D Receptor	Agonist	A potent agonist of the vitamin D receptor
	M11C4	-0.550717	2.76584	1.85426	-1.50568	0.357773	13.8773	4.00318	10.621	-2.1564	6.58628	-0.769503	-0.314489	0.218785	-2.44707	-8.72495	-8.67636	2.69193	2.685	3.09846	3.92188	9.53309	1.97669	4.62328	0.725283	-0.790759	-	11	C04	(6R)-5,6,7,8-tetrahydro-L-Biopterin (hydrochloride)	Neuroscience	Phenylalanine, Tryptophan, Tyrosine Hydroxylase	Other	A cofactor for production of aromatic amino acids, neurotransmitters, and nitric oxide
	M11C5	2.47353	-0.146648	-3.04402	1.1702	3.95028	7.97607	0.149492	-5.20359	-4.93501	-0.503262	2.37672	3.47353	0.0968109	-0.429466	-0.0609311	-3.72761	-1.31332	-4.26482	-7.33584	5.53209	2.482	-3.88257	-0.810332	1.20517	-0.785745	-	11	C05	Oleoyl Ethanolamide	Endocrinology	PPARɑ	Agonist	An endogenous, potent agonist for PPARα
	M11C6	-6.37385	-8.27005	-0.623771	8.05705	12.5278	4.0615	3.00773	1.98504	12.0211	5.26884	0.601127	2.01951	-6.97498	-4.83624	-9.34463	-8.28438	-4.51859	2.08652	2.81938	2.25169	5.76883	12.2273	5.75755	-0.835609	-6.14628	-	11	C06	Capsaicin	Immunology	TRPV1	Agonist	A terpene alkaloid with diverse biological activities
	M11C7	-2.26326	4.28061	4.02244	1.23452	5.4576	1.6611	0.407856	7.41326	-3.2182	1.56601	0.430267	3.80795	-2.69352	-0.496346	-7.88941	-6.50265	-3.01146	-2.69352	10.0223	-2.80261	9.34244	6.44411	5.74232	-1.61096	-3.28787	-	11	C07	Fluorometholone	Endocrinology	Glucocorticoid Receptors	Activator	A synthetic glucocorticoid
	M11C8	0.437732	-7.25355	-0.128988	-1.11637	2.95218	0.796966	3.38264	-10.1678	3.22727	-0.690241	0.847273	-1.79814	-0.409541	-3.05568	-1.94984	-9.19286	-1.55548	2.07978	-14.9881	-12.642	-20.1432	-14.5549	-15.5913	-0.869993	-1.59909	-	11	C08	Spironolactone	Other	Aldosterone, Androgen, Mineralocorticoid Receptors	Antagonist	Potassium-sparing diuretic, used to treat high blood pressure.
	M11C9	46.3242	26.5005	-12.2684	-0.436131	15.8029	3.89601	5.90189	-3.22494	-11.3224	-1.18736	25.6788	11.1401	20.6454	14.4657	-13.0993	-16.5666	1.14082	-0.246572	-5.40232	-4.79479	3.29589	-28.2342	-8.79311	1.73284	18.408	-	11	C09	(±)-Asenapine	Neuroscience	Various CNS Receptors	Other	An atypical antipsychotic
	M11C10	11.125	9.19271	-12.7391	-9.79815	7.8952	-13.3086	-9.00371	-14.9	-10.4542	-11.9166	9.10153	14.97	2.02352	9.59906	-19.9469	-23.7581	2.45834	-0.448111	-10.2966	-4.17054	-8.66124	-10.4105	-8.57761	-0.567765	3.41542	-	11	C10	Dronedarone (hydrochloride)	Cardiovascular	IK	Blocker	An antiarrhythmic agent
	M11C11	7.75042	5.91808	4.38448	0.148469	1.63467	-5.75732	-8.37074	9.55082	-7.11266	-2.92248	5.22942	4.40022	2.521	-0.0768902	-3.76517	-7.52244	-0.386684	1.13841	-5.14439	6.0486	-5.51919	4.1558	-0.124045	0.732147	2.04909	-	11	C11	Riociguat	Cardiovascular	sGC	Agonist	A stimulator of soluble guanylate cyclase
	M11D2	-1.19436	-21.8791	-11.8387	6.61132	-9.90636	-16.5203	-9.90621	-22.4246	-19.3223	-17.0434	2.66114	1.2134	-3.8555	-6.05873	-35.6696	-24.2026	4.04449	-3.53947	-12.7268	-3.85529	-9.89076	-18.1226	-11.1581	0.500619	-3.77184	-	11	D02	Lurasidone	Neuroscience	Various CNS Receptors	Antagonist	An atypical antipsychotic
	M11D3	8.16557	3.6146	-5.94879	-8.24487	4.22951	-0.183656	1.41151	-8.3651	-12.8769	-5.00353	4.93628	3.66999	3.22929	4.45899	-7.19938	-9.31469	6.93069	1.91145	-1.18394	-0.320386	4.14085	-18.7726	-4.04327	0.645876	1.67435	-	11	D03	25-hydroxy Vitamin D3	Endocrinology	Other	Other	A vitamin D intermediate
	M11D4	1.92609	7.99987	2.89823	-0.112339	-4.47747	5.74925	3.69925	3.52968	4.19632	4.29363	3.30439	3.93203	-1.37831	1.91988	-9.41047	-6.84567	-3.97407	-5.49461	14	-1.59348	0.863898	8.89608	5.53238	-0.731284	-1.53365	-	11	D04	Colchicine	Cancer	Tubulin	Inhibitor	An inhibitor of microtubule polymerization
	M11D5	-17.757	-9.04326	-4.47775	-0.786556	7.68291	-4.21568	0.436445	-4.62461	1.18299	-1.80521	-9.08919	-2.988	-8.66785	-6.48847	-10.5384	-14.1095	-0.575447	-2.18179	-4.58166	1.6678	3.55604	-18.7101	-4.52622	-1.02225	-7.78881	-	11	D05	KN-92 (hydrochloride)	Other	CAMKII	Inhibitor	An inactive control compound for a CaMKII inhibitor
	M11D6	1.31479	-0.862295	1.13488	5.92274	-1.24443	-3.0566	-0.667634	0.238235	2.4894	-0.249149	2.18409	2.94423	-0.869298	-1.93614	-8.28717	-7.10021	-4.75768	-0.942712	5.67705	-0.0574222	-7.32569	-2.12722	-0.967571	-2.10646	-1.0131	-	11	D06	Vigabatrin	Neuroscience	GABA-T	Inhibitor	Inhibitor of GABA transaminase
	M11D7	2.96512	-0.995407	4.1413	0.691464	1.51254	3.60878	7.65895	10.5924	-2.28075	4.89485	-1.67671	2.49006	4.64183	0.118658	-0.37935	-6.08528	-6.29449	-8.04467	-2.22483	3.15207	-4.15613	2.18042	-0.271366	-1.62276	0.814588	-	11	D07	Levetiracetam	Neuroscience	SV2A	Modulator	An antiepileptic compound
	M11D8	5.36907	4.46572	0.611771	-1.4885	2.20612	-5.43887	-2.74125	2.99334	-5.93552	-2.78057	1.1802	3.86711	4.18888	0.318574	-10.8491	-5.83609	0.8233	2.29045	-0.50167	-0.381361	20.4874	2.8319	5.59983	-1.24252	3.19099	-	11	D08	4-hydroxy Amphetamine (hydrochloride)	Other	TAAR1	Agonist	Stimulates the sympathetic nervous system.
	M11D9	-10.7334	-11.5874	-0.587334	0.667393	16.3619	9.85831	6.40978	2.75826	7.85887	6.7213	-6.0493	-0.612843	-4.68409	-7.05814	-5.26574	-15.9489	4.74598	-2.08604	7.31101	0.529007	10.1878	6.52413	6.12873	-0.880832	-3.5957	-	11	D09	PF-299804	Cancer	EGFR_x000D_ HER2_x000D_ HER4	Inhibitor	A pan-ErbB receptor tyrosine kinase inhibitor
	M11D10	-19.3003	-22.6401	-8.92843	-5.60014	18.1763	-5.69534	-2.69274	-3.96122	-9.2588	-5.40202	-8.51813	-5.34405	-10.7821	-12.3271	-22.0225	-6.55982	-7.98346	-0.360418	-6.83357	4.98598	1.80372	-2.49235	-0.643306	-0.830902	-9.71547	-	11	D10	(±)-O-Desmethyl Venlafaxine	Neuroscience	NET_x000D_ SERT	Other	A CYP2D6 metabolite of venlafaxine
	M11D11	0.59318	4.51689	0.0844829	-1.02029	9.20034	5.32734	-0.858554	-6.37912	-2.14567	-1.014	0.603014	4.58584	-0.00983442	3.18693	-5.21847	-2.81576	-0.227908	4.91045	3.14481	-7.10317	2.6999	-3.67835	-1.24345	0.912502	0.591996	-	11	D11	Saquinavir (mesylate)	Immunology	HIV Protease	Inhibitor	An HIV protease inhibitor
	M11E2	1.59873	1.52423	-2.89885	1.80232	11.2285	10.701	-1.20701	7.28894	-5.05662	2.93157	1.82836	1.74234	-0.229628	-0.295295	-12.7661	-11.2177	-1.06258	0.307622	14.8355	7.00007	16.007	1.67428	10.3909	-1.15758	-0.78842	-	11	E02	5-Aminolevulinic Acid (hydrochloride)	Cancer	Other	Other	A porphyrin precursor
	M11E3	2.54589	-0.37106	-0.571755	7.96822	6.30809	4.66857	-4.50772	13.4944	2.27736	3.98316	-0.660255	2.22736	3.20615	-2.93256	-12.7397	-11.2888	1.8423	-2.07959	4.34088	1.50191	12.1102	13.2055	7.78037	0.314554	1.32604	-	11	E03	Cephalexin	Immunology	PBP3	Inhibitor	A cephalosporin antibiotic that inactivates PBP3
	M11E4	-3.64349	3.29233	-2.40503	1.24752	5.41677	13.1458	3.27242	11.6494	1.20248	7.31752	1.27201	2.1499	-4.9155	-3.13945	-11.8031	-10.754	-0.966179	-3.23983	16.0696	1.53021	8.94483	-3.27391	5.80842	-0.890141	-4.27092	-	11	E04	Metronidazole	Immunology	Unknown	Other	An antibiotic
	M11E5	1.63425	9.82785	-0.672672	-1.33599	0.982704	-2.70716	-0.811368	4.75366	-2.03114	-0.199003	1.78433	0.865384	-0.150079	0.843322	-8.35539	-6.20289	2.05601	-1.05836	3.26233	2.36335	1.00917	-9.92907	-0.832805	0.0787952	-0.580859	-	11	E05	Unused
	M11E6	10.8122	9.85114	0.633537	0.528976	6.95988	-3.99488	-2.9778	2.67612	-6.15019	-2.61169	2.39309	2.51961	8.41912	3.15783	-1.27935	-8.69301	6.78711	1.78489	-5.80959	5.69285	-2.11829	-4.98414	-1.81404	0.385386	4.88053	-	11	E06	Sulindac	Immunology	COX-1_x000D_ COX-2	Inhibitor	A non-selective COX inhibitor
	M11E7	45.5614	27.1985	-9.59338	-6.52437	13.7781	-16.8877	-7.86137	-19.2483	-19.3537	-15.8378	12.0853	9.00202	33.476	33.5649	-2.50636	-6.61455	1.00516	-2.11311	-4.31105	-3.76974	-0.963567	-12.1403	-5.30541	2.2	26.0112	-	11	E07	Fenofibrate	Endocrinology	PPARα	Agonist	A PPARα agonist
	M11E8	10.7716	11.7989	3.74443	0.288388	0.283439	5.89632	3.76137	2.68216	-1.6474	2.67311	1.77939	1.18254	8.9922	0.969998	-0.254392	-9.02037	-2.19001	-0.345895	1.21052	7.88211	0.113444	7.32521	4.12357	0.346723	5.96779	-	11	E08	Orlistat	Endocrinology	Lipases	Inhibitor	A digestive lipase inhibitor
	M11E9	-16.0046	-23.4993	12.4975	-0.187398	10.0723	-3.77942	1.13653	-8.67186	-5.36268	-4.16936	-7.24262	-8.74203	-8.76196	-9.2405	-8.24901	-15.6293	-4.00977	-2.33346	-16.5461	-7.81997	-17.1778	-12.1181	-13.4247	-0.861124	-8.17583	-	11	E09	Tafluprost	Neuroscience	FP Receptors	Agonist	A 15,15-difluoro PGF2α analog
	M11E10	-22.1255	-35.7537	-4.37983	-4.36081	14.5791	-16.6447	-1.95125	-9.90376	-17.8846	-11.5961	-11.0023	-4.09383	-11.1232	-14.7545	-30.4158	-14.6262	3.61098	-3.58971	-10.7277	-1.58216	-11.7935	-20.7276	-11.2196	-0.790746	-10.4104	-	11	E10	17β-Estradiol	Endocrinology	ERα_x000D_ ERβ	Other	The major premenopausal estrogen
	M11E11	-9.35579	-11.0024	0.758823	-2.97303	10.224	13.2155	2.2066	10.9303	-7.45786	4.72364	-3.37406	2.23417	-5.98174	-4.74769	-16.4523	-12.903	-0.455889	1.34147	5.00441	8.60719	3.6145	-2.90462	3.57112	-0.332998	-5.2902	-	11	E11	Mifepristone	Endocrinology	Androgen, Progesterone, Glucocorticoid Receptors	Antagonist	A glucocorticoid, progesterone, and androgen receptor antagonist
	M11F2	-12.6869	-6.78534	-0.396964	-3.00722	2.01563	3.55972	1.06042	6.95364	0.635889	3.05242	-6.94222	-2.0388	-5.74471	-5.35511	-11.5821	-12.0789	-0.239912	-0.272184	-0.323151	0.985911	2.43536	-0.0400546	0.755267	-1.94168	-5.88897	-	11	F02	Levonorgestrel	Endocrinology	Androgen, Progesterone Receptors	Other	A synthetic progestin
	M11F3	-23.9559	-41.5554	-10.9737	-3.26589	3.58118	-18.6623	-9.53514	-16.9962	-24.8096	-17.5008	-11.8481	-10.2505	-12.1078	-17.2278	-30.2744	-36.1778	-3.39301	-1.85028	-5.81493	-2.41166	-2.52607	-19.235	-7.45981	-0.632041	-11.1705	-	11	F03	Ethynyl Estradiol	Endocrinology	ERα_x000D_ ERβ	Activator	A 17β-estradiol analog
	M11F4	6.85257	1.95151	-4.35101	0.599846	3.07933	4.39626	-3.5178	1.98437	-7.34298	-1.12004	3.69806	1.61266	3.15451	3.42823	-12.2117	-7.74809	-0.267887	5.9191	-11.3114	-1.81827	4.57321	-2.15296	-2.6866	0.888118	0.989861	-	11	F04	Losartan (potassium salt)	Cardiovascular	AT1 Receptors	Antagonist	A potent, synthetic AT1 receptor antagonist
	M11F5	8.57305	9.49615	6.20405	-1.06377	0.308614	17.6106	12.7202	5.35463	8.75529	11.1102	7.41961	6.43689	1.15344	-1.17487	-13.8487	-7.66631	-3.15063	2.15348	1.77784	11.6668	0.499842	5.22609	4.78339	0.0354421	0.0378388	-	11	F05	(±)-Ketoprofen	Immunology	COX-1_x000D_ COX-2	Inhibitor	A non-selective COX inhibitor
	M11F6	-3.57741	-1.09355	-0.832072	-0.492902	3.86981	5.66929	3.60013	10.0185	4.7189	6.0017	-1.05463	2.3687	-2.52278	-4.33213	-7.19349	-12.8303	-7.25144	0.828388	17.8066	-3.74844	10.1785	2.85757	6.76431	-0.562267	-3.33162	-	11	F06	Zileuton	Immunology	5-LO	Inhibitor	A reversible inhibitor of 5-lipoxygenase
	M11F7	5.2832	4.54652	-10.2334	-6.28151	27.0429	-17.5038	-3.71682	-17.8854	-15.7311	-13.7093	11.6575	16.785	-6.37425	-11.6755	1.82699	0.128362	-12.4322	-1.07803	-3.67326	-7.28965	-4.79831	-26.1438	-10.4855	-1.32172	-5.41026	-	11	F07	FK-506	Immunology	Calcineurin	Inhibitor	A potent immunosuppressant/inhibitor of T cell activation
	M11F8	17.5589	11.614	4.8433	-0.950046	3.01692	4.91246	-1.59769	-0.107013	-3.57164	-0.0909703	8.90809	5.94506	8.65079	3.77932	-4.11081	-10.5205	-0.262475	2.14575	-1.07462	-4.33441	5.36895	6.29686	1.55494	-1.6075	5.77758	-	11	F08	Zafirlukast	Immunology	CysLT1	Antagonist	A selective CysLT1 receptor antagonist
	M11F9	-3.92662	3.48445	1.57871	2.5423	10.4047	1.33873	9.23725	5.30464	-2.18438	3.42406	-3.81148	4.77948	-0.115132	3.12628	-6.64054	-11.1582	-3.28859	-8.06328	-1.00501	8.57362	4.33152	-6.48629	1.34421	-1.6738	-1.4707	-	11	F09	Montelukast (sodium salt)	Immunology	CysLT1	Antagonist	A CysLT1 receptor antagonist
	M11F10	13.8791	5.37944	2.43167	8.77131	-1.43462	4.99625	11.0146	7.14305	4.41718	6.89276	6.77164	4.09911	7.10749	0.681149	-7.55448	-5.90669	-8.70721	-2.59832	-2.68195	2.62915	-4.78731	5.67478	0.199421	-1.14871	4.54266	-	11	F10	Gabapentin	Neuroscience	Unknown	Other	An approved antiepileptic drug
	M11F11	2.66637	19.4926	-10.4366	-9.05826	6.15794	-6.12866	8.96499	-16.3189	-11.6522	-6.2837	-0.998942	0.158413	3.66531	22.5963	-12.5671	-11.7464	3.83392	4.07845	-24.5258	-4.90286	-19.8428	-27.8204	-19.2822	1.1077	2.7433	-	11	F11	Celecoxib	Cancer	COX-2	Inhibitor	A selective COX-2 inhibitor
	M11G2	3.67426	11.8223	-1.33175	2.80758	2.69434	-0.91655	2.91752	-1.38168	-3.98888	-0.842397	3.3503	5.41796	0.323964	2.28758	-9.1487	-12.2726	-1.63584	-2.29638	2.23908	2.04575	-2.76552	6.08074	1.89076	0.203239	-0.253626	-	11	G02	Bortezomib	Cancer	20S Proteasome	Inhibitor	A potent, reversible 20S proteasome inhibitor
	M11G3	-7.18823	-5.40997	3.97879	2.47762	11.6741	6.46617	4.51632	10.7995	7.30977	7.27294	-2.32617	-1.82229	-4.86205	-7.01348	-8.41058	-15.3714	4.26605	2.11849	-0.10658	4.61735	8.06895	2.74017	3.82072	0.441094	-4.71962	-	11	G03	Eicosapentaenoic Acid ethyl ester	Endocrinology	Other	Other	An ω-3 fatty acid ethyl ester
	M11G4	0.434535	-2.83883	-0.9745	-5.26381	15.4407	5.28478	1.94231	10.1322	4.33552	5.4237	-0.00729296	1.0259	0.441828	-6.11701	3.98974	-7.91139	2.75191	-1.58118	-12.46	-1.88336	-7.4213	-20.7871	-10.6472	-0.085474	-1.17469	-	11	G04	Calcipotriol (hydrate)	Endocrinology	VDR	Agonist	A vitamin D3 analog
	M11G5	-7.93852	-6.89128	-2.68195	-3.25657	17.0255	-1.5648	-4.20201	-10.6962	-5.82086	-5.57096	-4.40268	-3.85508	-3.53584	-4.38742	-11.4632	-12.302	-3.74613	4.82689	-9.77047	-3.77414	-1.95725	-11.2814	-6.70507	0.447021	-3.32706	-	11	G05	Lomitapide	Endocrinology	MTTP	Inhibitor	An MTTP inhibitor
	M11G6	-3.14818	-4.62109	-3.00871	-6.24947	19.5136	-0.713119	-0.439923	-11.5897	1.88358	-2.71479	2.73264	7.57313	-5.88083	-2.39055	-4.16678	-5.74724	-5.16781	-1.65661	-15.572	-9.39784	-18.3956	-21.933	-16.3338	-0.776733	-5.8365	-	11	G06	Sorafenib	Cancer	pan-Kinase System, Cystine glutamate transporter	Inhibitor	A multi-kinase inhibitor
	M11G7	0.0335589	1.29485	8.65431	5.70226	-1.05905	13.3576	0.810952	6.62558	-9.28343	2.87767	1.7637	1.82487	-1.73014	2.67429	-8.40575	-5.22414	-2.59964	-3.24019	6.51296	0.281422	5.28177	4.02384	4.01575	-0.798603	-1.67042	-	11	G07	SAHA	Other	HDAC	Inhibitor	An HDAC inhibitor
	M11G8	4.54814	12.1064	-1.22107	-2.511	11.5172	-0.215931	3.93582	9.68103	-1.20249	3.04961	1.2202	3.0998	3.32793	0.960222	-7.45186	-6.59923	-4.42764	-1.56937	-2.46534	2.04948	1.67652	7.79047	2.25353	-0.715024	1.6137	-	11	G08	Fluvastatin (sodium salt hydrate)	Endocrinology	HMG-CoA Reductase	Inhibitor	An HMG-CoA reductase inhibitor
	M11G9	7.75095	-6.80999	-0.00979574	2.76752	9.79179	-4.39123	9.95998	0.403252	-1.62388	1.08703	3.20742	-1.06734	4.54353	-3.69017	1.77983	-10.1484	-4.18331	-0.143499	-13.4484	1.46329	1.30097	-25.7354	-9.11413	-1.80817	2.31277	-	11	G09	Lovastatin	Endocrinology	HMG-CoA Reductase	Inhibitor	An inhibitor of HMG-CoA reductase
	M11G10	9.54596	-5.51277	-2.28327	5.79829	1.4995	-3.91056	8.72834	4.26252	-1.79133	1.82224	4.47768	-0.789134	5.06827	-0.189683	-1.07099	-6.81757	7.35872	6.42145	-11.1479	-1.50367	-9.54923	-14.6782	-9.23758	2.07998	3.65316	-	11	G10	Pravastatin (sodium salt)	Cardiovascular	HMG-CoA Reductase	Inhibitor	A potent HMG-CoA reductase inhibitor
	M11G11	9.75644	-0.0234775	1.77117	-2.41871	6.26423	3.84311	5.17231	3.02774	-1.93726	2.52647	4.37671	2.13747	5.37973	-1.17874	-5.79433	-10.3334	-0.0602762	-8.72247	3.60728	4.42797	-1.77105	1.76573	1.99824	0.882284	4.00013	-	11	G11	Simvastatin	Endocrinology	HMG-CoA Reductase	Inhibitor	An HMG-CoA reductase inhibitor
	M11H2	-3.12287	-0.468025	5.07542	6.79536	11.3662	3.94812	9.31111	-3.04873	1.15922	2.84243	-1.03443	3.98378	-2.08843	1.81532	-9.28867	-18.384	7.18763	1.44839	7.94134	-0.0609887	9.50954	-5.62078	3.03269	0.845752	-1.56366	-	11	H02	NS-304	Cardiovascular	IP Receptors	Agonist	An IP receptor agonist prodrug
	M11H3	-6.04595	-7.50928	-1.0162	-3.62305	28.819	-1.09149	-6.7184	-6.11585	3.98007	-2.48642	-1.00897	2.90867	-5.03698	-4.18741	-3.28308	-5.82648	-1.74757	-0.165126	5.28706	-2.90298	-2.34127	-0.10757	-0.0254403	0.559804	-4.48006	-	11	H03	Nilotinib	Cancer	Bcr-Abl	Inhibitor	A tyrosine kinase inhibitor
	M11H4	-3.26588	-0.923302	0.264374	4.53117	-7.0611	3.47617	1.10608	0.309307	-6.59581	-0.426063	0.754695	2.26831	-4.02058	-3.14313	-10.6602	-12.5548	2.86364	7.30921	-0.778829	7.17817	-1.58281	-2.86828	0.521866	-0.439166	-3.31021	-	11	H04	Unused
	M11H5	-15.2196	-19.8095	-1.86367	-7.09903	-4.31256	11.6079	-3.12151	-0.617317	-0.439739	1.85733	-4.82442	-3.82505	-10.3951	-10.1573	-3.45664	-11.7162	-1.26469	0.84815	6.79855	-3.02014	-2.14637	0.524048	0.719894	-0.556402	-8.99686	-	11	H05	Tranylcypromine (hydrochloride)	Neuroscience	LSD1	Inhibitor	An irreversible, mechanism-based inhibitor of LSD1
	M11H6	-0.447471	-1.26229	1.80517	0.684309	1.25297	-3.52057	-5.35124	5.57631	9.00868	1.42829	2.14261	1.42712	-2.59008	-4.11786	-4.69417	-16.9456	4.32083	1.01611	8.17435	5.98756	11.2341	5.63986	7.60876	-0.647153	-1.87163	-	11	H06	Fulvestrant	Endocrinology	ERα	Inhibitor	A selective estrogen receptor degrader
	M11H7	-15.9604	-28.9536	-5.72551	-7.66197	11.6327	-18.3775	-5.68588	-18.3962	-17.8924	-15.088	-5.65709	2.92412	-10.3033	-12.6319	-15.4183	-16.094	4.83375	-2.91367	-9.48632	-1.72542	-10.8757	-16.1792	-9.6021	-0.792607	-5.76382	-	11	H07	Plerixafor (hydrochloride hydrate)	Immunology	CXCR4	Antagonist	An antagonist of CXCR4
	M11H8	1.02383	3.47128	-1.40773	0.627277	7.34752	-0.793704	-4.17302	-5.36218	-7.36603	-4.42373	0.159425	2.55627	0.864408	3.3894	-6.2553	-11.4809	-13.881	4.56572	-3.22793	0.991562	-3.2827	-10.6226	-4.04468	0.435963	-0.148471	-	11	H08	Terbinafine (hydrochloride)	Cancer	Squalene Epoxidase	Inhibitor	A broad-spectrum antifungal agent
	M11H9	-9.70585	-9.78194	2.60168	-0.807668	21.9942	6.43327	0.73857	0.697148	-1.52295	1.58651	-2.81016	-3.51281	-6.89569	-3.96527	-5.12213	-17.311	1.03	-7.53163	11.9596	-3.20649	9.9129	-0.859029	4.44249	0.203605	-5.61583	-	11	H09	Raloxifene (hydrochloride)	Endocrinology	ERα_x000D_ ERβ_x000D_ Kv4.3	Modulator	A selective estrogen receptor modulator
	M11H10	-0.131377	9.58548	0.540474	-2.34376	0.512452	8.37739	-0.658624	3.21716	-5.08467	1.46281	1.08864	2.19293	-1.22002	-0.980071	-4.29426	-9.15368	9.6274	-2.38528	5.08651	-4.0893	1.37427	-2.28822	0.0115654	-0.382081	-0.929133	-	11	H10	Allopurinol	Immunology	Xanthine Oxidoreductase	Inhibitor	Inhibitor of xanthine oxidase
	M11H11	29.1441	20.8406	-9.40725	-3.05856	9.31718	-7.99363	-10.0404	-13.5698	-11.8521	-10.864	12.5066	6.18681	16.6375	20.8824	-12.5693	-11.1787	0.0199155	0.572152	-3.56324	-4.01179	-4.72758	-22.7959	-8.78388	1.9787	17.0742	-	11	H11	Nefazodone (hydrochloride)	Neuroscience	5-HT2A Receptors_x000D_ Dopamine D2 Receptors_x000D_ α2-Adrenergic Receptors	Inhibitor	A serotonin, norepinephrine, and dopamine reuptake inhibitor
	EW	0.0146915	2.77286	-0.961617	-2.05407	-2.25042	-0.338189	-0.190203	-2.03491	-2.01902	-1.14558	0.672692	1.73894	-0.658001	0.191665	-1.62518	-5.54547	-0.758521	-1.34915	1.19928	0.0526085	-0.152773	0.363132	0.355929	0.00621561	-0.710578
